# Supplementary material for: A bla SIM-1 and mcr-9.2 harboring Klebsiella michiganensis strain reported and genomic characteristics of Klebsiella michiganensis
Source: Front Cell Infect Microbiol. 2022 Aug 24;12:973901. doi: 10.3389/fcimb.2022.973901 (PMC9448873; doi:10.3389/fcimb.2022.973901)
Supplement: Supplementary Figure 1 — Pairwise average nucleotide identity (ANI) cluster map of all the downloaded genomes with Klebsiella reference strains. Shown is the hierarchical clustering and heat map of pairwise ANI values among all strains. Their final species determination (K. michiganensis, K. grimontii, and K. pasteurii) are shown as colored bars adjacent to the heat map. The strain12084 is marked with a red triangle. [file DataSheet_1.zip › Supplementary materials/Supplementary TABLE S3.xlsx]

## Sheet: TABLE S3
TABLE S3 ANI values of the 306 K. michiganensi genomes downloaded from NCBI against the Klebsiella references
	4928STDY7071159	K516	4928STDY7387759	SA2-2	KCTC-1686	KLO00029	Klebsiella_quasipneumoniae-KqPF26	KLO00023	KO14657	SCKM020008	2880STDY5682470	NRZ-36455	Colony351	AS012446	649_KOXY	ET24	MGH87	4928STDY7071339	Klebsiella_grimontii-4928STDY7071328	2880STDY5682693	A11	KO70_H	SCKM020040	C52	AS012477	KO7_H	4928STDY7071178	4928STDY7071306	KLEB013	Klebsiella_africana-200023	1305118	4928STDY7071171	RHBSTW-00900	JGM22	KO13459-1	97_38	K518	HKOPL1	KO36_C	KLO00012	4928STDY7071120	A202R3B6	KLO00030	EC608	MGH-41	Escherichia_coli-MG1655	636_KOXY	CPO116	KO66_H
4928STDY7071159	1	0.992778	0.989343	0.93917	0.993981	0.994184	0.858013	0.986943	0.977869	0.987488	0.988141	0.988964	0.993361	0.988541	0.939502	0.993586	0.988052	0.988293	0.93997	0.994067	0.977843	0.993667	0.977366	0.992972	0.993039	0.988178	0.988172	0.977637	0.9894	0.856874	0.980453	0.988243	0.987877	0.978272	0.987871	0.987786	0.992706	0.99398	0.987974	0.988293	0.988631	0.97752	0.988368	0.988909	0.988139	0.846971	0.939516	0.988332	0.993775
K516	0.992778	1	0.989232	0.93939	0.994151	0.994386	0.858898	0.987439	0.978077	0.988049	0.988211	0.988958	0.993738	0.989025	0.940101	0.999476	0.987848	0.988634	0.94001	0.994158	0.977359	0.993811	0.977544	0.992713	0.992772	0.988378	0.987863	0.977171	0.989249	0.85699	0.980312	0.987943	0.98779	0.977873	0.987656	0.987355	0.99996	0.994238	0.987949	0.988412	0.988674	0.978075	0.988831	0.989227	0.987748	0.846732	0.940162	0.988487	0.999075
4928STDY7387759	0.989343	0.989232	1	0.940195	0.989377	0.989541	0.85835	0.990276	0.979426	0.992571	0.993	0.996776	0.989033	0.993307	0.940503	0.98929	0.991831	0.993253	0.940451	0.989374	0.979391	0.989376	0.979187	0.989484	0.989654	0.99332	0.991919	0.979197	0.993388	0.856484	0.980968	0.991921	0.992335	0.979248	0.992767	0.993059	0.989252	0.989349	0.993025	0.998843	0.99328	0.97917	0.993186	0.993169	0.991867	0.845726	0.940503	0.992854	0.989336
SA2-2	0.93917	0.93939	0.940195	1	0.939682	0.939453	0.857987	0.939267	0.940454	0.939434	0.939296	0.939592	0.939592	0.939586	0.99524	0.939387	0.938928	0.939445	0.995768	0.939652	0.941715	0.939456	0.940266	0.939414	0.939633	0.939783	0.939109	0.940182	0.939692	0.857069	0.939862	0.93916	0.938939	0.940237	0.939454	0.939125	0.939395	0.939646	0.939647	0.939495	0.939659	0.940328	0.939575	0.939371	0.939431	0.845497	0.995238	0.939383	0.939429
KCTC-1686	0.993981	0.994151	0.989377	0.939682	1	0.994426	0.860645	0.98779	0.978467	0.988606	0.988982	0.989051	0.993255	0.989199	0.940089	0.994212	0.989236	0.988634	0.940152	0.999477	0.978702	0.994057	0.978069	0.994193	0.993855	0.988812	0.988981	0.978269	0.989275	0.856801	0.980344	0.989021	0.988586	0.978512	0.988741	0.988877	0.994153	0.999386	0.988443	0.989194	0.988958	0.978078	0.989066	0.989318	0.989266	0.846727	0.940054	0.988749	0.994425
KLO00029	0.994184	0.994386	0.989541	0.939453	0.994426	1	0.858323	0.987922	0.97836	0.98852	0.988705	0.989226	0.99408	0.989243	0.940054	0.994439	0.989458	0.989015	0.940014	0.994478	0.978396	0.994276	0.977778	0.997816	0.99595	0.989148	0.988928	0.978019	0.9896	0.856805	0.980569	0.9892	0.988789	0.978559	0.988541	0.988651	0.994377	0.994292	0.988614	0.989017	0.988758	0.978056	0.989019	0.98941	0.989499	0.845672	0.940067	0.988803	0.99443
Klebsiella_quasipneumoniae-KqPF26	0.858013	0.858898	0.85835	0.857987	0.860645	0.858323	1	0.858994	0.857523	0.85851	0.858469	0.858872	0.858829	0.858165	0.858226	0.858369	0.86061	0.858076	0.857854	0.85829	0.863225	0.858583	0.858192	0.858999	0.858438	0.859503	0.858363	0.857609	0.858482	0.932995	0.858409	0.858059	0.858867	0.858267	0.858568	0.858465	0.858875	0.858652	0.858722	0.858479	0.858347	0.857709	0.85819	0.858169	0.860316	0.847726	0.858217	0.858265	0.858388
KLO00023	0.986943	0.987439	0.990276	0.939267	0.98779	0.987922	0.858994	1	0.979218	0.988506	0.989244	0.98972	0.987727	0.989756	0.93965	0.987931	0.987435	0.989686	0.939975	0.987846	0.977564	0.987572	0.97764	0.98682	0.987207	0.989304	0.9879	0.977856	0.990041	0.857805	0.980851	0.987854	0.987822	0.978288	0.988368	0.988754	0.987467	0.987799	0.98786	0.988856	0.989554	0.977989	0.989766	0.989432	0.987365	0.848307	0.939669	0.989285	0.987823
KO14657	0.977869	0.978077	0.979426	0.940454	0.978467	0.97836	0.857523	0.979218	1	0.978777	0.978216	0.978849	0.978889	0.978767	0.940798	0.978504	0.978024	0.978978	0.940888	0.978513	0.993554	0.97819	0.993585	0.977554	0.977466	0.978345	0.978393	0.994081	0.979207	0.856725	0.973766	0.978065	0.978219	0.994525	0.978019	0.977774	0.978035	0.978409	0.97819	0.978472	0.978638	0.994614	0.978616	0.978781	0.977826	0.846253	0.94087	0.9786	0.978341
SCKM020008	0.987488	0.988049	0.992571	0.939434	0.988606	0.98852	0.85851	0.988506	0.978777	1	0.998161	0.992023	0.988543	0.992655	0.939943	0.988189	0.990478	0.992669	0.940213	0.988208	0.976533	0.987996	0.979012	0.987015	0.987309	0.992089	0.989908	0.978367	0.992943	0.856672	0.980323	0.989983	0.990599	0.978545	0.991045	0.998095	0.988097	0.988441	0.991441	0.991319	0.992562	0.9783	0.992563	0.992328	0.990492	0.845441	0.938632	0.998347	0.9885
2880STDY5682470	0.988141	0.988211	0.993	0.939296	0.988982	0.988705	0.858469	0.989244	0.978216	0.998161	1	0.992499	0.9887	0.992752	0.93973	0.988654	0.990483	0.992863	0.939964	0.988825	0.978497	0.987968	0.977606	0.987878	0.988507	0.992811	0.990613	0.978171	0.993408	0.856615	0.980511	0.990866	0.991381	0.97809	0.991352	0.998574	0.988136	0.988958	0.991982	0.991931	0.992559	0.977806	0.992648	0.99261	0.9905	0.846164	0.939941	0.998788	0.988602
NRZ-36455	0.988964	0.988958	0.996776	0.939592	0.989051	0.989226	0.858872	0.98972	0.978849	0.992023	0.992499	1	0.989004	0.993186	0.939994	0.989157	0.991025	0.993342	0.940235	0.989028	0.978932	0.988372	0.978595	0.988779	0.989454	0.993295	0.991459	0.978875	0.993372	0.856893	0.980398	0.991509	0.992145	0.978765	0.991886	0.992624	0.988929	0.989087	0.992544	0.996624	0.993069	0.978858	0.993078	0.992785	0.991059	0.847429	0.940003	0.992664	0.988949
Colony351	0.993361	0.993738	0.989033	0.939592	0.993255	0.99408	0.858829	0.987727	0.978889	0.988543	0.9887	0.989004	1	0.989165	0.939778	0.993789	0.989149	0.988647	0.939987	0.993505	0.978792	0.993511	0.978467	0.993704	0.994211	0.988914	0.988845	0.978519	0.989051	0.856848	0.980353	0.988978	0.988454	0.978683	0.988455	0.988852	0.993732	0.993415	0.988621	0.988984	0.988797	0.978576	0.989002	0.989258	0.989216	0.846105	0.93976	0.988585	0.993804
AS012446	0.988541	0.989025	0.993307	0.939586	0.989199	0.989243	0.858165	0.989756	0.978767	0.992655	0.992752	0.993186	0.989165	1	0.940072	0.989088	0.991408	0.992984	0.940278	0.989037	0.978685	0.988911	0.9788	0.989213	0.989119	0.993077	0.99096	0.978424	0.993394	0.857511	0.981021	0.991279	0.991851	0.97893	0.992619	0.992922	0.989167	0.988954	0.99292	0.992492	0.992826	0.978979	0.999935	0.993056	0.991431	0.845004	0.940087	0.992578	0.989051
649_KOXY	0.939502	0.940101	0.940503	0.99524	0.940089	0.940054	0.858226	0.93965	0.940798	0.939943	0.93973	0.939994	0.939778	0.940072	1	0.939899	0.939281	0.939902	0.995591	0.940045	0.941684	0.940104	0.940548	0.940089	0.94005	0.939912	0.939354	0.940983	0.940023	0.856533	0.940216	0.939366	0.93935	0.940557	0.939693	0.939755	0.940113	0.940013	0.94002	0.939922	0.939823	0.940521	0.939966	0.939913	0.939848	0.84519	0.999982	0.939803	0.939899
ET24	0.993586	0.999476	0.98929	0.939387	0.994212	0.994439	0.858369	0.987931	0.978504	0.988189	0.988654	0.989157	0.993789	0.989088	0.939899	1	0.988987	0.988772	0.939957	0.994007	0.978437	0.993765	0.978116	0.994335	0.993682	0.988989	0.988779	0.978439	0.989212	0.85698	0.980351	0.989032	0.988825	0.978323	0.988498	0.988645	0.999525	0.994226	0.988707	0.989036	0.988932	0.977988	0.988936	0.989395	0.988871	0.845367	0.939929	0.988793	0.999312
MGH87	0.988052	0.987848	0.991831	0.938928	0.989236	0.989458	0.86061	0.987435	0.978024	0.990478	0.990483	0.991025	0.989149	0.991408	0.939281	0.988987	1	0.991436	0.939691	0.989074	0.978004	0.989042	0.976584	0.988527	0.987761	0.990839	0.992029	0.978007	0.992071	0.856791	0.980214	0.992117	0.991939	0.977566	0.990631	0.990591	0.987763	0.989243	0.991038	0.990713	0.990913	0.977453	0.991366	0.990984	0.99989	0.847884	0.939267	0.990997	0.989111
4928STDY7071339	0.988293	0.988634	0.993253	0.939445	0.988634	0.989015	0.858076	0.989686	0.978978	0.992669	0.992863	0.993342	0.988647	0.992984	0.939902	0.988772	0.991436	1	0.940238	0.988842	0.978927	0.988708	0.978669	0.988932	0.989131	0.997869	0.991278	0.978746	0.994404	0.856545	0.980704	0.99141	0.991832	0.978792	0.992876	0.992978	0.988651	0.988873	0.992462	0.992569	0.992846	0.978968	0.992871	0.992775	0.991463	0.845506	0.939957	0.992835	0.988903
Klebsiella_grimontii-4928STDY7071328	0.93997	0.94001	0.940451	0.995768	0.940152	0.940014	0.857854	0.939975	0.940888	0.940213	0.939964	0.940235	0.939987	0.940278	0.995591	0.939957	0.939691	0.940238	1	0.940004	0.942017	0.939943	0.940982	0.939995	0.940111	0.940374	0.939723	0.941031	0.94025	0.85633	0.940211	0.939669	0.939783	0.940805	0.939812	0.939931	0.94001	0.939982	0.940538	0.940103	0.94024	0.941175	0.940252	0.940224	0.939901	0.845681	0.995574	0.93998	0.939926
2880STDY5682693	0.994067	0.994158	0.989374	0.939652	0.999477	0.994478	0.85829	0.987846	0.978513	0.988208	0.988825	0.989028	0.993505	0.989037	0.940045	0.994007	0.989074	0.988842	0.940004	1	0.978411	0.994194	0.978246	0.994523	0.993848	0.988859	0.988546	0.978181	0.989321	0.857813	0.980247	0.988607	0.988829	0.97859	0.988449	0.988611	0.994077	0.999645	0.988615	0.989128	0.988926	0.97849	0.98887	0.989513	0.989103	0.844955	0.940073	0.988763	0.994452
A11	0.977843	0.977359	0.979391	0.941715	0.978702	0.978396	0.863225	0.977564	0.993554	0.976533	0.978497	0.978932	0.978792	0.978685	0.941684	0.978437	0.978004	0.978927	0.942017	0.978411	1	0.978153	0.991888	0.977717	0.977813	0.97822	0.977941	0.993423	0.979162	0.862404	0.973987	0.977971	0.977079	0.994299	0.977705	0.97793	0.977295	0.978658	0.978571	0.978893	0.978474	0.99285	0.978649	0.978501	0.977986	0.851921	0.943127	0.978422	0.978409
KO70_H	0.993667	0.993811	0.989376	0.939456	0.994057	0.994276	0.858583	0.987572	0.97819	0.987996	0.987968	0.988372	0.993511	0.988911	0.940104	0.993765	0.989042	0.988708	0.939943	0.994194	0.978153	1	0.977675	0.993898	0.994039	0.989039	0.988773	0.978064	0.989171	0.85707	0.980242	0.989031	0.988668	0.978358	0.988168	0.988311	0.993795	0.994145	0.988791	0.988728	0.98896	0.978235	0.988751	0.988764	0.989125	0.846461	0.940197	0.988182	0.993753
SCKM020040	0.977366	0.977544	0.979187	0.940266	0.978069	0.977778	0.858192	0.97764	0.993585	0.979012	0.977606	0.978595	0.978467	0.9788	0.940548	0.978116	0.976584	0.978669	0.940982	0.978246	0.991888	0.977675	1	0.976859	0.976662	0.977775	0.977434	0.993046	0.978967	0.855958	0.973475	0.977778	0.978049	0.993754	0.977515	0.976897	0.977411	0.978404	0.977262	0.97761	0.978257	0.997446	0.97869	0.977812	0.976563	0.844805	0.939191	0.97815	0.978098
C52	0.992972	0.992713	0.989484	0.939414	0.994193	0.997816	0.858999	0.98682	0.977554	0.987015	0.987878	0.988779	0.993704	0.989213	0.940089	0.994335	0.988527	0.988932	0.939995	0.994523	0.977717	0.993898	0.976859	1	0.99562	0.988719	0.987817	0.977255	0.98951	0.856807	0.980463	0.988865	0.987865	0.977779	0.98901	0.987478	0.992744	0.994327	0.987733	0.988087	0.989025	0.977758	0.989055	0.989272	0.988544	0.84813	0.940298	0.988528	0.994322
AS012477	0.993039	0.992772	0.989654	0.939633	0.993855	0.99595	0.858438	0.987207	0.977466	0.987309	0.988507	0.989454	0.994211	0.989119	0.94005	0.993682	0.987761	0.989131	0.940111	0.993848	0.977813	0.994039	0.976662	0.99562	1	0.988515	0.987815	0.977515	0.989677	0.857965	0.980606	0.98854	0.988466	0.977844	0.987968	0.988818	0.992791	0.993912	0.988151	0.988914	0.988773	0.977092	0.989103	0.989542	0.987797	0.84637	0.940276	0.988813	0.993838
KO7_H	0.988178	0.988378	0.99332	0.939783	0.988812	0.989148	0.859503	0.989304	0.978345	0.992089	0.992811	0.993295	0.988914	0.993077	0.939912	0.988989	0.990839	0.997869	0.940374	0.988859	0.97822	0.989039	0.977775	0.988719	0.988515	1	0.990513	0.978249	0.994249	0.85728	0.980825	0.991036	0.991538	0.97814	0.992354	0.992137	0.988399	0.988935	0.992228	0.992657	0.992297	0.977979	0.993023	0.992243	0.990841	0.845018	0.939967	0.992793	0.989016
4928STDY7071178	0.988172	0.987863	0.991919	0.939109	0.988981	0.988928	0.858363	0.9879	0.978393	0.989908	0.990613	0.991459	0.988845	0.99096	0.939354	0.988779	0.992029	0.991278	0.939723	0.988546	0.977941	0.988773	0.977434	0.987817	0.987815	0.990513	1	0.977785	0.991708	0.857361	0.980221	0.999355	0.992023	0.977781	0.990387	0.989811	0.987854	0.98878	0.990612	0.990281	0.991276	0.977668	0.990851	0.990981	0.992186	0.846585	0.939434	0.990894	0.98899
4928STDY7071306	0.977637	0.977171	0.979197	0.940182	0.978269	0.978019	0.857609	0.977856	0.994081	0.978367	0.978171	0.978875	0.978519	0.978424	0.940983	0.978439	0.978007	0.978746	0.941031	0.978181	0.993423	0.978064	0.993046	0.977255	0.977515	0.978249	0.977785	1	0.979091	0.856803	0.973658	0.978101	0.977916	0.994778	0.977746	0.978423	0.977183	0.978341	0.978676	0.97864	0.978412	0.993922	0.978355	0.978134	0.977977	0.846775	0.941263	0.978274	0.978259
KLEB013	0.9894	0.989249	0.993388	0.939692	0.989275	0.9896	0.858482	0.990041	0.979207	0.992943	0.993408	0.993372	0.989051	0.993394	0.940023	0.989212	0.992071	0.994404	0.94025	0.989321	0.979162	0.989171	0.978967	0.98951	0.989677	0.994249	0.991708	0.979091	1	0.857212	0.980933	0.991701	0.992381	0.978693	0.993161	0.993345	0.989235	0.98931	0.993357	0.9932	0.99339	0.979184	0.993275	0.993347	0.992033	0.846364	0.940031	0.992986	0.989308
Klebsiella_africana-200023	0.856874	0.85699	0.856484	0.857069	0.856801	0.856805	0.932995	0.857805	0.856725	0.856672	0.856615	0.856893	0.856848	0.857511	0.856533	0.85698	0.856791	0.856545	0.85633	0.857813	0.862404	0.85707	0.855958	0.856807	0.857965	0.85728	0.857361	0.856803	0.857212	1	0.856705	0.857392	0.856694	0.856356	0.85702	0.856658	0.856995	0.857562	0.857756	0.856454	0.857341	0.856075	0.857414	0.856822	0.856722	0.844071	0.856408	0.857561	0.857018
1305118	0.980453	0.980312	0.980968	0.939862	0.980344	0.980569	0.858409	0.980851	0.973766	0.980323	0.980511	0.980398	0.980353	0.981021	0.940216	0.980351	0.980214	0.980704	0.940211	0.980247	0.973987	0.980242	0.973475	0.980463	0.980606	0.980825	0.980221	0.973658	0.980933	0.856705	1	0.980212	0.980121	0.973719	0.9801	0.980454	0.980288	0.980326	0.980718	0.980598	0.980721	0.973642	0.980921	0.980806	0.980291	0.844786	0.940213	0.98108	0.980273
4928STDY7071171	0.988243	0.987943	0.991921	0.93916	0.989021	0.9892	0.858059	0.987854	0.978065	0.989983	0.990866	0.991509	0.988978	0.991279	0.939366	0.989032	0.992117	0.99141	0.939669	0.988607	0.977971	0.989031	0.977778	0.988865	0.98854	0.991036	0.999355	0.978101	0.991701	0.857392	0.980212	1	0.992198	0.978238	0.991164	0.989946	0.987992	0.988829	0.990803	0.990622	0.991342	0.978663	0.991183	0.991591	0.992292	0.84648	0.939407	0.991164	0.989069
RHBSTW-00900	0.987877	0.98779	0.992335	0.938939	0.988586	0.988789	0.858867	0.987822	0.978219	0.990599	0.991381	0.992145	0.988454	0.991851	0.93935	0.988825	0.991939	0.991832	0.939783	0.988829	0.977079	0.988668	0.978049	0.987865	0.988466	0.991538	0.992023	0.977916	0.992381	0.856694	0.980121	0.992198	1	0.978496	0.990944	0.991197	0.987906	0.988721	0.990905	0.992096	0.991551	0.97775	0.991754	0.991715	0.991908	0.847088	0.938062	0.990939	0.988912
JGM22	0.978272	0.977873	0.979248	0.940237	0.978512	0.978559	0.858267	0.978288	0.994525	0.978545	0.97809	0.978765	0.978683	0.97893	0.940557	0.978323	0.977566	0.978792	0.940805	0.97859	0.994299	0.978358	0.993754	0.977779	0.977844	0.97814	0.977781	0.994778	0.978693	0.856356	0.973719	0.978238	0.978496	1	0.977949	0.977951	0.977857	0.978283	0.978414	0.979016	0.97829	0.994529	0.978726	0.978399	0.977771	0.846606	0.940858	0.978452	0.978456
KO13459-1	0.987871	0.987656	0.992767	0.939454	0.988741	0.988541	0.858568	0.988368	0.978019	0.991045	0.991352	0.991886	0.988455	0.992619	0.939693	0.988498	0.990631	0.992876	0.939812	0.988449	0.977705	0.988168	0.977515	0.98901	0.987968	0.992354	0.990387	0.977746	0.993161	0.85702	0.9801	0.991164	0.990944	0.977949	1	0.991226	0.987733	0.988643	0.991702	0.991722	0.992498	0.978389	0.992563	0.992467	0.990637	0.847459	0.939791	0.992539	0.988447
97_38	0.987786	0.987355	0.993059	0.939125	0.988877	0.988651	0.858465	0.988754	0.977774	0.998095	0.998574	0.992624	0.988852	0.992922	0.939755	0.988645	0.990591	0.992978	0.939931	0.988611	0.97793	0.988311	0.976897	0.987478	0.988818	0.992137	0.989811	0.978423	0.993345	0.856658	0.980454	0.989946	0.991197	0.977951	0.991226	1	0.987615	0.988824	0.991613	0.992084	0.992726	0.97751	0.99284	0.992713	0.990593	0.8461	0.940011	0.998799	0.988871
K518	0.992706	0.99996	0.989252	0.939395	0.994153	0.994377	0.858875	0.987467	0.978035	0.988097	0.988136	0.988929	0.993732	0.989167	0.940113	0.999525	0.987763	0.988651	0.94001	0.994077	0.977295	0.993795	0.977411	0.992744	0.992791	0.988399	0.987854	0.977183	0.989235	0.856995	0.980288	0.987992	0.987906	0.977857	0.987733	0.987615	1	0.99424	0.987892	0.988372	0.988614	0.978033	0.989003	0.989322	0.98766	0.846713	0.940189	0.988515	0.999089
HKOPL1	0.99398	0.994238	0.989349	0.939646	0.999386	0.994292	0.858652	0.987799	0.978409	0.988441	0.988958	0.989087	0.993415	0.988954	0.940013	0.994226	0.989243	0.988873	0.939982	0.999645	0.978658	0.994145	0.978404	0.994327	0.993912	0.988935	0.98878	0.978341	0.98931	0.857562	0.980326	0.988829	0.988721	0.978283	0.988643	0.988824	0.99424	1	0.988659	0.989099	0.988853	0.978486	0.988723	0.989445	0.989294	0.845686	0.940029	0.98866	0.994375
KO36_C	0.987974	0.987949	0.993025	0.939647	0.988443	0.988614	0.858722	0.98786	0.97819	0.991441	0.991982	0.992544	0.988621	0.99292	0.94002	0.988707	0.991038	0.992462	0.940538	0.988615	0.978571	0.988791	0.977262	0.987733	0.988151	0.992228	0.990612	0.978676	0.993357	0.857756	0.980718	0.990803	0.990905	0.978414	0.991702	0.991613	0.987892	0.988659	1	0.992441	0.996268	0.977737	0.992856	0.992568	0.991131	0.847615	0.940197	0.992265	0.988603
KLO00012	0.988293	0.988412	0.998843	0.939495	0.989194	0.989017	0.858479	0.988856	0.978472	0.991319	0.991931	0.996624	0.988984	0.992492	0.939922	0.989036	0.990713	0.992569	0.940103	0.989128	0.978893	0.988728	0.97761	0.988087	0.988914	0.992657	0.990281	0.97864	0.9932	0.856454	0.980598	0.990622	0.992096	0.979016	0.991722	0.992084	0.988372	0.989099	0.992441	1	0.992885	0.978035	0.992615	0.99231	0.990717	0.845634	0.939895	0.992219	0.988918
4928STDY7071120	0.988631	0.988674	0.99328	0.939659	0.988958	0.988758	0.858347	0.989554	0.978638	0.992562	0.992559	0.993069	0.988797	0.992826	0.939823	0.988932	0.990913	0.992846	0.94024	0.988926	0.978474	0.98896	0.978257	0.989025	0.988773	0.992297	0.991276	0.978412	0.99339	0.857341	0.980721	0.991342	0.991551	0.97829	0.992498	0.992726	0.988614	0.988853	0.996268	0.992885	1	0.978574	0.992784	0.992664	0.990965	0.845204	0.93984	0.992746	0.988725
A202R3B6	0.97752	0.978075	0.97917	0.940328	0.978078	0.978056	0.857709	0.977989	0.994614	0.9783	0.977806	0.978858	0.978576	0.978979	0.940521	0.977988	0.977453	0.978968	0.941175	0.97849	0.99285	0.978235	0.997446	0.977758	0.977092	0.977979	0.977668	0.993922	0.979184	0.856075	0.973642	0.978663	0.97775	0.994529	0.978389	0.97751	0.978033	0.978486	0.977737	0.978035	0.978574	1	0.978865	0.978816	0.977447	0.846845	0.940606	0.979184	0.978219
KLO00030	0.988368	0.988831	0.993186	0.939575	0.989066	0.989019	0.85819	0.989766	0.978616	0.992563	0.992648	0.993078	0.989002	0.999935	0.939966	0.988936	0.991366	0.992871	0.940252	0.98887	0.978649	0.988751	0.97869	0.989055	0.989103	0.993023	0.990851	0.978355	0.993275	0.857414	0.980921	0.991183	0.991754	0.978726	0.992563	0.99284	0.989003	0.988723	0.992856	0.992615	0.992784	0.978865	1	0.992901	0.991367	0.84532	0.940057	0.992448	0.988875
EC608	0.988909	0.989227	0.993169	0.939371	0.989318	0.98941	0.858169	0.989432	0.978781	0.992328	0.99261	0.992785	0.989258	0.993056	0.939913	0.989395	0.990984	0.992775	0.940224	0.989513	0.978501	0.988764	0.977812	0.989272	0.989542	0.992243	0.990981	0.978134	0.993347	0.856822	0.980806	0.991591	0.991715	0.978399	0.992467	0.992713	0.989322	0.989445	0.992568	0.99231	0.992664	0.978816	0.992901	1	0.991033	0.844979	0.939915	0.992235	0.989236
MGH-41	0.988139	0.987748	0.991867	0.939431	0.989266	0.989499	0.860316	0.987365	0.977826	0.990492	0.9905	0.991059	0.989216	0.991431	0.939848	0.988871	0.99989	0.991463	0.939901	0.989103	0.977986	0.989125	0.976563	0.988544	0.987797	0.990841	0.992186	0.977977	0.992033	0.856722	0.980291	0.992292	0.991908	0.977771	0.990637	0.990593	0.98766	0.989294	0.991131	0.990717	0.990965	0.977447	0.991367	0.991033	1	0.848001	0.939829	0.991061	0.989175
Escherichia_coli-MG1655	0.846971	0.846732	0.845726	0.845497	0.846727	0.845672	0.847726	0.848307	0.846253	0.845441	0.846164	0.847429	0.846105	0.845004	0.84519	0.845367	0.847884	0.845506	0.845681	0.844955	0.851921	0.846461	0.844805	0.84813	0.84637	0.845018	0.846585	0.846775	0.846364	0.844071	0.844786	0.84648	0.847088	0.846606	0.847459	0.8461	0.846713	0.845686	0.847615	0.845634	0.845204	0.846845	0.84532	0.844979	0.848001	1	0.846171	0.847517	0.847031
636_KOXY	0.939516	0.940162	0.940503	0.995238	0.940054	0.940067	0.858217	0.939669	0.94087	0.938632	0.939941	0.940003	0.93976	0.940087	0.999982	0.939929	0.939267	0.939957	0.995574	0.940073	0.943127	0.940197	0.939191	0.940298	0.940276	0.939967	0.939434	0.941263	0.940031	0.856408	0.940213	0.939407	0.938062	0.940858	0.939791	0.940011	0.940189	0.940029	0.940197	0.939895	0.93984	0.940606	0.940057	0.939915	0.939829	0.846171	1	0.939757	0.939897
CPO116	0.988332	0.988487	0.992854	0.939383	0.988749	0.988803	0.858265	0.989285	0.9786	0.998347	0.998788	0.992664	0.988585	0.992578	0.939803	0.988793	0.990997	0.992835	0.93998	0.988763	0.978422	0.988182	0.97815	0.988528	0.988813	0.992793	0.990894	0.978274	0.992986	0.857561	0.98108	0.991164	0.990939	0.978452	0.992539	0.998799	0.988515	0.98866	0.992265	0.992219	0.992746	0.979184	0.992448	0.992235	0.991061	0.847517	0.939757	1	0.988654
KO66_H	0.993775	0.999075	0.989336	0.939429	0.994425	0.99443	0.858388	0.987823	0.978341	0.9885	0.988602	0.988949	0.993804	0.989051	0.939899	0.999312	0.989111	0.988903	0.939926	0.994452	0.978409	0.993753	0.978098	0.994322	0.993838	0.989016	0.98899	0.978259	0.989308	0.857018	0.980273	0.989069	0.988912	0.978456	0.988447	0.988871	0.999089	0.994375	0.988603	0.988918	0.988725	0.978219	0.988875	0.989236	0.989175	0.847031	0.939897	0.988654	1
4928STDY7071292	0.977842	0.977377	0.979211	0.940368	0.978325	0.978221	0.857762	0.978377	0.994456	0.978754	0.978344	0.978926	0.97865	0.978644	0.941052	0.978386	0.978281	0.978778	0.94118	0.978334	0.994133	0.978335	0.993708	0.977375	0.977751	0.978313	0.977947	0.999786	0.979173	0.856785	0.973739	0.978238	0.978561	0.994978	0.977861	0.978496	0.977382	0.97844	0.978743	0.978859	0.97853	0.994425	0.978527	0.978348	0.978271	0.846104	0.941155	0.97844	0.978301
KLO00018	0.988752	0.988503	0.996588	0.939225	0.988858	0.988736	0.85842	0.989347	0.978686	0.99168	0.992247	0.999694	0.988771	0.99292	0.939663	0.988741	0.990775	0.993128	0.93995	0.98868	0.978471	0.988134	0.977864	0.988578	0.989189	0.993093	0.991098	0.978438	0.993186	0.85653	0.980154	0.991159	0.991823	0.97836	0.991754	0.992306	0.988532	0.988865	0.992324	0.99623	0.99282	0.978193	0.992825	0.99256	0.990798	0.84705	0.939592	0.992537	0.988866
R8A	0.993938	0.994247	0.989216	0.939299	0.994123	0.99415	0.858331	0.987755	0.977755	0.986307	0.988846	0.988951	0.993287	0.989045	0.939818	0.994366	0.989117	0.988847	0.939732	0.994018	0.978004	0.993643	0.975538	0.994001	0.993928	0.989026	0.988759	0.977238	0.989254	0.857435	0.980492	0.988845	0.986477	0.978259	0.988546	0.988879	0.994239	0.993893	0.988622	0.988881	0.988932	0.977869	0.988857	0.988914	0.98914	0.845537	0.941206	0.988488	0.994266
M1	0.992896	0.992769	0.989462	0.939444	0.99405	0.997775	0.859772	0.986774	0.977447	0.987028	0.987903	0.988705	0.993772	0.989194	0.940099	0.994351	0.988308	0.988973	0.939996	0.994459	0.977729	0.993868	0.97681	0.999746	0.995564	0.988592	0.987817	0.977229	0.989513	0.856805	0.980462	0.988827	0.987912	0.977795	0.988997	0.987448	0.992629	0.994316	0.987768	0.988088	0.989033	0.977722	0.989067	0.989308	0.988392	0.84842	0.940329	0.988481	0.994261
442_KOXY	0.97815	0.97794	0.979184	0.940499	0.978448	0.978207	0.858155	0.978674	0.995074	0.978957	0.978482	0.978708	0.97871	0.978792	0.940796	0.978337	0.978541	0.97887	0.941016	0.978716	0.994289	0.978053	0.998997	0.978098	0.978186	0.978952	0.978917	0.994796	0.979204	0.856021	0.973583	0.979129	0.978437	0.994733	0.978407	0.978595	0.978019	0.978614	0.978857	0.97867	0.97868	0.998455	0.978722	0.978272	0.978544	0.846239	0.940873	0.978447	0.978469
KMISG1	0.993441	0.999267	0.989302	0.939465	0.99424	0.994467	0.858381	0.987406	0.977969	0.987993	0.988644	0.989311	0.99389	0.989295	0.940025	0.999821	0.9883	0.988827	0.940002	0.99441	0.977884	0.993974	0.977306	0.993569	0.993235	0.988619	0.988348	0.978137	0.989343	0.856971	0.980309	0.988513	0.988623	0.978327	0.98822	0.988439	0.99925	0.994295	0.988555	0.988961	0.988517	0.977676	0.989156	0.989383	0.988247	0.845163	0.940001	0.988776	0.999383
IS1015-72	0.987891	0.987772	0.993222	0.939415	0.988955	0.988879	0.858909	0.988807	0.978704	0.991153	0.991995	0.992829	0.988785	0.993158	0.939859	0.98886	0.990258	0.993097	0.94007	0.98881	0.978283	0.988711	0.976533	0.987454	0.988102	0.992432	0.990561	0.978342	0.993375	0.856645	0.980568	0.990285	0.99117	0.977967	0.991731	0.991572	0.987598	0.988882	0.992407	0.992089	0.992721	0.977484	0.993027	0.992614	0.990236	0.846562	0.93989	0.992779	0.988953
4928STDY7071613	0.992951	0.992501	0.989422	0.939822	0.993555	0.99468	0.858335	0.986264	0.977446	0.987856	0.988093	0.988915	0.993413	0.988989	0.940377	0.993617	0.988212	0.988766	0.939987	0.993846	0.977078	0.993609	0.977037	0.993622	0.993393	0.988481	0.987614	0.976943	0.989395	0.856913	0.980503	0.988907	0.988191	0.977824	0.988314	0.987785	0.992742	0.993732	0.988276	0.988364	0.988464	0.977941	0.988859	0.989215	0.988247	0.846265	0.940276	0.988595	0.993642
NCTC9186	0.977253	0.977126	0.978374	0.94019	0.977472	0.977228	0.858506	0.977995	0.994095	0.978064	0.977607	0.978069	0.977791	0.977821	0.940626	0.977499	0.977291	0.977576	0.940828	0.97796	0.993673	0.977186	0.993435	0.977064	0.97729	0.977818	0.978101	0.993558	0.978467	0.855833	0.972872	0.978257	0.977267	0.994157	0.977416	0.977867	0.977274	0.977764	0.978059	0.977892	0.977577	0.994153	0.977721	0.977527	0.977367	0.848547	0.94067	0.977504	0.977436
SFB9	0.976862	0.977484	0.978931	0.940537	0.977949	0.977693	0.857743	0.978019	0.994077	0.978083	0.977369	0.978443	0.97836	0.978362	0.940691	0.977936	0.976925	0.978266	0.941019	0.97817	0.993279	0.97782	0.993061	0.976381	0.976516	0.977598	0.977418	0.993942	0.978596	0.856104	0.973352	0.977389	0.977881	0.994315	0.977111	0.977207	0.977477	0.978055	0.978042	0.978524	0.978289	0.994046	0.978244	0.97802	0.976949	0.846887	0.94075	0.977821	0.977856
4928STDY7071679	0.991089	0.99114	0.987034	0.942105	0.991817	0.993468	0.858644	0.984968	0.976504	0.985761	0.98622	0.986754	0.991856	0.987018	0.942504	0.991644	0.985943	0.986837	0.942728	0.991834	0.976864	0.991913	0.975366	0.992136	0.992867	0.986157	0.98564	0.976355	0.987112	0.857337	0.978584	0.986265	0.986426	0.97668	0.986205	0.985819	0.991143	0.992079	0.98659	0.98662	0.986731	0.975889	0.986882	0.986766	0.986007	0.846267	0.942441	0.986518	0.991766
KONIH10	0.988156	0.988116	0.998842	0.939261	0.989159	0.988923	0.859038	0.989043	0.978519	0.991733	0.991377	0.996624	0.988995	0.992388	0.939929	0.988778	0.990655	0.992522	0.940159	0.989062	0.978273	0.988636	0.977082	0.988373	0.988246	0.992348	0.989954	0.978291	0.993178	0.856492	0.980649	0.990744	0.991145	0.978189	0.991467	0.992067	0.988145	0.989117	0.992081	0.999027	0.992691	0.977905	0.992473	0.992232	0.990721	0.846618	0.939854	0.99237	0.989144
20-MO00090-0	0.987913	0.988125	0.99321	0.939436	0.988674	0.989066	0.859381	0.988173	0.978193	0.991353	0.992292	0.992404	0.988703	0.993177	0.93989	0.988777	0.990406	0.993284	0.940053	0.988741	0.977955	0.988713	0.977033	0.987758	0.9885	0.992559	0.989826	0.978297	0.993388	0.856501	0.980557	0.99044	0.991536	0.978022	0.991269	0.992193	0.988171	0.988879	0.992288	0.992155	0.992459	0.978192	0.993086	0.992613	0.990427	0.845918	0.939903	0.992738	0.988897
401065-17	0.989156	0.989426	0.992946	0.940087	0.988962	0.98924	0.857995	0.989454	0.9791	0.992454	0.992511	0.992834	0.989066	0.992875	0.940215	0.989326	0.991915	0.992839	0.940389	0.989374	0.979189	0.989055	0.978675	0.989096	0.989465	0.993008	0.991495	0.978819	0.99322	0.856707	0.98087	0.991766	0.991699	0.978787	0.992439	0.992846	0.98934	0.98932	0.992251	0.992811	0.992745	0.978544	0.992774	0.997887	0.991967	0.844784	0.940148	0.992487	0.989452
SB9	0.988414	0.988514	0.992675	0.939697	0.989499	0.989382	0.858153	0.988043	0.978339	0.996713	0.997712	0.992342	0.989304	0.992571	0.939976	0.989142	0.990634	0.992679	0.940368	0.989313	0.978222	0.98924	0.977199	0.988396	0.988868	0.992283	0.990034	0.978712	0.993005	0.856701	0.980818	0.990548	0.991057	0.978024	0.991466	0.997391	0.988475	0.98941	0.991871	0.991839	0.992462	0.978245	0.992518	0.991947	0.990633	0.846579	0.93993	0.997836	0.989147
CCRI-24235	0.994022	0.995367	0.989257	0.93917	0.993684	0.99464	0.859491	0.987844	0.97808	0.988445	0.988748	0.988943	0.993575	0.989267	0.939735	0.995467	0.989266	0.988756	0.939912	0.993798	0.978494	0.993776	0.977783	0.994163	0.994124	0.989148	0.989098	0.97801	0.989407	0.856812	0.980165	0.989084	0.988725	0.978596	0.988021	0.98886	0.995398	0.994108	0.988751	0.988937	0.989002	0.978295	0.989117	0.989355	0.989362	0.845872	0.939712	0.988842	0.995615
793_KOXY	0.993756	0.993977	0.989532	0.939331	0.99975	0.994306	0.858321	0.98753	0.978094	0.988245	0.988976	0.988892	0.993653	0.988997	0.939701	0.994447	0.988915	0.989033	0.939992	0.999527	0.97833	0.994136	0.978332	0.994042	0.993652	0.988743	0.988327	0.977905	0.989427	0.857996	0.980538	0.988658	0.98867	0.978289	0.988581	0.988348	0.993963	0.999656	0.988483	0.988758	0.988999	0.977971	0.988906	0.989653	0.989001	0.845164	0.93965	0.988889	0.994527
4928STDY7071132	0.988125	0.987814	0.993013	0.93957	0.988881	0.988821	0.858625	0.988686	0.978276	0.991402	0.991595	0.99231	0.988699	0.992889	0.939852	0.988725	0.990749	0.993003	0.939945	0.988643	0.977765	0.98839	0.977438	0.989339	0.988288	0.9924	0.990362	0.977807	0.993299	0.856548	0.980225	0.991307	0.99102	0.978358	0.999008	0.991594	0.987868	0.988873	0.991925	0.991815	0.992727	0.978445	0.992815	0.99241	0.990784	0.846783	0.939883	0.992576	0.988734
KO16162	0.977857	0.97806	0.979383	0.940455	0.978455	0.978296	0.857552	0.979184	0.999898	0.978749	0.978157	0.978844	0.978835	0.978746	0.940715	0.978501	0.978056	0.978945	0.940906	0.978522	0.993406	0.978188	0.993625	0.97753	0.977509	0.978328	0.978401	0.994073	0.979261	0.856742	0.973715	0.977984	0.978115	0.994554	0.977966	0.978045	0.978032	0.978371	0.97823	0.978428	0.978601	0.994468	0.978604	0.978748	0.977897	0.846545	0.940801	0.978435	0.978288
2880STDY5682446	0.98848	0.988477	0.992973	0.939658	0.988638	0.989023	0.858074	0.989416	0.978666	0.992325	0.992403	0.992796	0.988726	0.992904	0.939945	0.988589	0.991291	0.992525	0.940198	0.988909	0.978781	0.988769	0.978558	0.989087	0.989118	0.992837	0.991477	0.978543	0.993487	0.857257	0.98069	0.991555	0.991599	0.978496	0.99249	0.992654	0.988434	0.988841	0.99948	0.992732	0.996509	0.978561	0.992817	0.992528	0.991322	0.846575	0.939916	0.99251	0.988779
RHBSTW-00909	0.976823	0.97794	0.979156	0.940111	0.978259	0.978127	0.858836	0.977811	0.993799	0.97868	0.977425	0.978346	0.978519	0.978189	0.940577	0.977977	0.977536	0.978347	0.94092	0.978564	0.992949	0.97783	0.993196	0.976467	0.977335	0.977798	0.977491	0.993743	0.978869	0.8561	0.973661	0.977598	0.977455	0.994436	0.977368	0.97716	0.977992	0.978457	0.977802	0.978028	0.978365	0.99371	0.97808	0.97808	0.977729	0.847964	0.940817	0.978301	0.977604
AS012270	0.988232	0.988238	0.993167	0.939697	0.989135	0.988942	0.859069	0.989162	0.978301	0.997676	0.999878	0.992655	0.989141	0.992892	0.94011	0.989073	0.989946	0.993119	0.940285	0.98903	0.978612	0.988366	0.977424	0.987433	0.988515	0.992385	0.990461	0.978649	0.993448	0.856838	0.980648	0.990486	0.991753	0.978195	0.991393	0.998338	0.988088	0.989183	0.992169	0.992267	0.992725	0.977498	0.992866	0.992868	0.98993	0.846149	0.940353	0.998904	0.988913
625_KOXY	0.940538	0.940442	0.94115	0.962271	0.940702	0.940539	0.85702	0.940277	0.944252	0.940825	0.940625	0.940598	0.940783	0.94086	0.962461	0.940428	0.940488	0.940729	0.962307	0.941026	0.945223	0.940564	0.943749	0.940421	0.940446	0.940845	0.940651	0.944228	0.94087	0.855655	0.940245	0.940718	0.940324	0.943753	0.940347	0.940467	0.940476	0.941004	0.94075	0.94062	0.940601	0.94392	0.94083	0.940817	0.940823	0.843725	0.962485	0.940628	0.940396
UCD-JA29	0.987795	0.988216	0.993239	0.939694	0.988596	0.988821	0.858133	0.988838	0.97838	0.991578	0.992901	0.993185	0.98877	0.993211	0.940099	0.988599	0.990707	0.999367	0.940106	0.988664	0.978061	0.988815	0.97764	0.988018	0.988299	0.997656	0.990631	0.97821	0.994453	0.856494	0.980744	0.990723	0.991213	0.978326	0.991955	0.99187	0.988173	0.988923	0.992039	0.992567	0.992772	0.977676	0.993138	0.992791	0.990753	0.846035	0.940141	0.992761	0.98888
4928STDY7071614	0.992891	0.992465	0.989428	0.939825	0.993658	0.994687	0.858394	0.986262	0.97737	0.987845	0.988086	0.98893	0.993423	0.989003	0.940379	0.993645	0.988222	0.988659	0.940001	0.993848	0.977078	0.993624	0.977051	0.993596	0.993362	0.988492	0.987646	0.97696	0.989384	0.85691	0.980501	0.988924	0.988205	0.977811	0.988305	0.987806	0.992712	0.993768	0.988264	0.988386	0.988458	0.977947	0.988877	0.989238	0.988251	0.846247	0.940278	0.98858	0.993659
1169_SBOY	0.940214	0.940045	0.940451	0.994602	0.940044	0.94003	0.858809	0.940065	0.941327	0.9402	0.94	0.939736	0.939734	0.939942	0.994545	0.939686	0.939752	0.940106	0.995269	0.940496	0.942181	0.940284	0.940392	0.94008	0.9396	0.940319	0.939935	0.941681	0.940811	0.85725	0.939793	0.939575	0.939553	0.940629	0.940236	0.939969	0.940045	0.940252	0.94081	0.940339	0.940108	0.940942	0.939906	0.939967	0.940251	0.846729	0.994212	0.940304	0.940193
4928STDY7071458	0.977688	0.977186	0.979194	0.940234	0.978208	0.978024	0.857679	0.977868	0.994058	0.978368	0.978172	0.978871	0.978524	0.978461	0.941007	0.978407	0.977998	0.978713	0.941082	0.978196	0.993496	0.978076	0.992958	0.977279	0.977556	0.978267	0.977769	0.99985	0.979123	0.856807	0.973656	0.97807	0.977888	0.994784	0.977753	0.978499	0.977268	0.978378	0.978683	0.978653	0.978429	0.993965	0.978399	0.978184	0.977981	0.847252	0.941259	0.978299	0.978233
KLO00038	0.993316	0.993581	0.98938	0.939543	0.9992	0.994253	0.858144	0.986792	0.977948	0.987597	0.988404	0.989023	0.993307	0.989072	0.939932	0.994137	0.988402	0.988738	0.940011	0.99909	0.977983	0.993838	0.977063	0.993332	0.993685	0.988502	0.987918	0.977655	0.989257	0.856796	0.980377	0.988096	0.988384	0.97837	0.988151	0.988239	0.993552	0.999391	0.98805	0.988763	0.988734	0.977536	0.98886	0.989256	0.988415	0.845168	0.93991	0.98863	0.994054
4928STDY7071177	0.98814	0.987852	0.991936	0.939126	0.988988	0.988854	0.85831	0.987879	0.978358	0.989898	0.990602	0.99146	0.988839	0.990956	0.939356	0.988754	0.992	0.99124	0.939701	0.988552	0.97798	0.988772	0.977436	0.987788	0.987803	0.990517	0.999958	0.97775	0.991676	0.857338	0.98015	0.999358	0.991972	0.977797	0.99039	0.989918	0.987838	0.988756	0.990644	0.990255	0.991262	0.97767	0.990848	0.990991	0.99218	0.846396	0.939389	0.99085	0.988975
1081_KOXY	0.988468	0.987988	0.990652	0.939317	0.989331	0.98931	0.858029	0.989007	0.977636	0.988577	0.989679	0.990247	0.98916	0.990259	0.940057	0.989315	0.988095	0.990141	0.940088	0.989389	0.977451	0.989212	0.976842	0.987975	0.98845	0.98932	0.988031	0.977517	0.990565	0.857779	0.980648	0.988442	0.989214	0.978348	0.989008	0.989346	0.988305	0.989364	0.989629	0.990064	0.989647	0.977543	0.99021	0.989645	0.988083	0.845643	0.940095	0.989832	0.989325
Kox37	0.988444	0.98909	0.99323	0.939631	0.989004	0.988988	0.858146	0.9896	0.979067	0.990585	0.992484	0.992811	0.988984	0.999039	0.939841	0.989099	0.991443	0.993019	0.9403	0.989098	0.978702	0.988621	0.976782	0.988813	0.989363	0.993111	0.990982	0.978266	0.9933	0.856654	0.980952	0.99119	0.990277	0.978758	0.992406	0.992407	0.989109	0.989074	0.992287	0.992519	0.99275	0.978779	0.99906	0.992786	0.991347	0.845211	0.941135	0.992495	0.98899
RHBSTW-00676	0.977649	0.977404	0.979004	0.940503	0.978389	0.977673	0.858419	0.978514	0.993993	0.978713	0.978303	0.9788	0.978549	0.978379	0.940785	0.977843	0.977519	0.978525	0.94095	0.978528	0.993804	0.977934	0.993733	0.977106	0.976886	0.977784	0.977576	0.993401	0.979026	0.856729	0.973582	0.978294	0.97815	0.994078	0.97765	0.977949	0.977475	0.978374	0.978223	0.978215	0.978213	0.993469	0.978274	0.977782	0.97754	0.846981	0.940788	0.978293	0.978036
SCPM-O-B-9255	0.977659	0.977767	0.979145	0.940395	0.978325	0.978256	0.857616	0.978079	0.994203	0.978349	0.97831	0.978896	0.978541	0.97886	0.940769	0.978248	0.978071	0.978677	0.940995	0.978535	0.993806	0.97818	0.992952	0.977213	0.977916	0.978426	0.978084	0.994247	0.979069	0.855972	0.973513	0.978268	0.978644	0.995193	0.977965	0.978241	0.977782	0.978665	0.978757	0.978758	0.978827	0.994249	0.978691	0.978446	0.978084	0.846208	0.940854	0.978502	0.978325
KLEB015	0.988199	0.987676	0.992384	0.93901	0.988957	0.989125	0.858511	0.98753	0.97798	0.990585	0.991538	0.991837	0.988824	0.991748	0.939482	0.988574	0.992065	0.991461	0.939761	0.988951	0.978376	0.988635	0.97702	0.987883	0.988834	0.991647	0.99174	0.978119	0.992411	0.856656	0.980141	0.99226	0.999671	0.978676	0.990907	0.991202	0.987762	0.989022	0.99136	0.99175	0.991528	0.977318	0.991714	0.99188	0.992151	0.846928	0.93941	0.99137	0.988916
GEO_33_Up_A	0.987762	0.98773	0.992221	0.939133	0.988814	0.98889	0.858929	0.987217	0.977873	0.989863	0.991345	0.991492	0.989	0.991442	0.939483	0.989003	0.992043	0.991207	0.939714	0.988977	0.978417	0.988843	0.977504	0.988533	0.988733	0.991127	0.996585	0.978486	0.992173	0.856839	0.980323	0.99736	0.992275	0.978464	0.990315	0.990472	0.987657	0.988867	0.991052	0.991487	0.991594	0.977468	0.991357	0.991533	0.992136	0.846917	0.939562	0.991241	0.988817
KO45182	0.987837	0.987014	0.998833	0.939534	0.989271	0.988919	0.859263	0.988188	0.978135	0.990386	0.991349	0.996639	0.988963	0.992504	0.939909	0.988448	0.989334	0.992598	0.940087	0.98879	0.978743	0.988689	0.977317	0.988782	0.988231	0.991603	0.989368	0.978235	0.99315	0.857156	0.980762	0.990404	0.99093	0.978084	0.99216	0.990817	0.987106	0.98894	0.991815	0.998549	0.992332	0.978044	0.992412	0.992131	0.989263	0.847394	0.940147	0.991964	0.988878
4928STDY7071654	0.987621	0.988114	0.992901	0.939474	0.988815	0.988885	0.857804	0.988609	0.97806	0.991855	0.991743	0.992299	0.988808	0.992889	0.939756	0.988813	0.990614	0.992654	0.940061	0.98894	0.977677	0.988681	0.97735	0.987698	0.988414	0.992317	0.990507	0.97807	0.993065	0.856754	0.980757	0.990453	0.991252	0.978218	0.992154	0.991598	0.988123	0.988841	0.991889	0.992068	0.992586	0.977802	0.992669	0.992502	0.990668	0.847606	0.940001	0.992067	0.988287
XP-B1	0.993008	0.992843	0.989564	0.939444	0.994384	0.999451	0.858595	0.986461	0.977041	0.987239	0.987529	0.989011	0.994055	0.988578	0.939901	0.994271	0.9878	0.988919	0.940106	0.994508	0.977237	0.99396	0.976019	0.998288	0.995483	0.988062	0.987145	0.976893	0.989464	0.856816	0.980471	0.988824	0.987659	0.977676	0.988857	0.987214	0.99285	0.994389	0.987921	0.987887	0.988423	0.976912	0.988384	0.988665	0.987822	0.846967	0.939936	0.987989	0.994404
A10	0.993446	0.994709	0.989333	0.940125	0.993922	0.993224	0.863076	0.986859	0.978073	0.98788	0.98837	0.98878	0.993413	0.988779	0.940727	0.99502	0.988647	0.988887	0.940725	0.993729	0.977719	0.993206	0.977625	0.993249	0.993327	0.988932	0.988003	0.977679	0.989176	0.86286	0.980265	0.988705	0.988606	0.978724	0.988192	0.988332	0.994736	0.993641	0.988719	0.988635	0.9886	0.976902	0.988553	0.988911	0.988673	0.852297	0.94074	0.988154	0.995291
Klebsiella_pasteurii_SB6415	0.940238	0.940394	0.941136	0.961407	0.940303	0.940492	0.857282	0.940375	0.944026	0.940708	0.940594	0.940593	0.940719	0.940542	0.96192	0.940315	0.940431	0.940296	0.962053	0.940473	0.944921	0.94052	0.943774	0.940171	0.9406	0.940578	0.940546	0.94384	0.940697	0.85527	0.94007	0.940651	0.940379	0.943603	0.940198	0.940479	0.940339	0.940489	0.941033	0.940602	0.940433	0.943774	0.940528	0.940564	0.940743	0.844552	0.961913	0.940436	0.940437
2880STDY5682809	0.993585	0.993831	0.989423	0.939389	0.993881	0.994323	0.859211	0.987135	0.97732	0.988448	0.988918	0.988632	0.993621	0.989095	0.93988	0.993999	0.988824	0.988845	0.939891	0.994033	0.978147	0.994046	0.977268	0.994233	0.994275	0.988993	0.988782	0.977875	0.98925	0.856891	0.980587	0.98914	0.988577	0.97854	0.98829	0.988827	0.993757	0.993966	0.989234	0.988942	0.988618	0.977801	0.988928	0.989214	0.988839	0.847692	0.940251	0.988458	0.993872
NRZ-36521	0.992679	0.99267	0.988993	0.939129	0.992538	0.993195	0.859197	0.987185	0.977946	0.988278	0.988556	0.988521	0.992481	0.988598	0.939598	0.992561	0.988083	0.988633	0.939662	0.992702	0.977986	0.997772	0.97764	0.99314	0.99292	0.988624	0.988384	0.977315	0.988831	0.857037	0.979855	0.988525	0.988493	0.977857	0.988874	0.988668	0.992649	0.992961	0.98859	0.988702	0.98864	0.978134	0.988472	0.988818	0.988109	0.845243	0.939561	0.988355	0.992888
628_KOXY	0.940623	0.940556	0.941222	0.962468	0.940866	0.940643	0.857573	0.940397	0.944394	0.940944	0.940735	0.940689	0.940924	0.940967	0.962654	0.940544	0.940569	0.940842	0.962514	0.941182	0.945334	0.940656	0.943879	0.940518	0.940526	0.940962	0.940769	0.944347	0.94095	0.856264	0.940411	0.940813	0.9405	0.943909	0.940389	0.940586	0.940574	0.941158	0.940831	0.940711	0.940712	0.944048	0.940954	0.940939	0.940904	0.843934	0.962679	0.940734	0.940509
Survcare124	0.992694	0.992719	0.98896	0.939134	0.992545	0.993193	0.859213	0.987178	0.977958	0.988262	0.988537	0.988526	0.992498	0.988599	0.939607	0.992601	0.988076	0.988616	0.939669	0.992757	0.977987	0.99773	0.977618	0.993149	0.992921	0.988583	0.988388	0.977297	0.988827	0.857059	0.979869	0.988523	0.988492	0.97786	0.988874	0.988654	0.992695	0.992956	0.988559	0.988693	0.988608	0.978118	0.988442	0.988803	0.988127	0.84532	0.939568	0.988352	0.992924
4928STDY7071335	0.987696	0.987571	0.991863	0.939256	0.988398	0.989109	0.858624	0.987273	0.977722	0.989717	0.990812	0.991347	0.98885	0.990931	0.939475	0.988667	0.991323	0.991394	0.939785	0.988652	0.977995	0.988736	0.977076	0.988365	0.987986	0.990252	0.997864	0.97796	0.991662	0.857617	0.980158	0.998692	0.991987	0.978221	0.990432	0.990276	0.987565	0.988698	0.99011	0.990593	0.991024	0.978117	0.990854	0.990776	0.991473	0.846368	0.939615	0.990852	0.988595
2654	0.988079	0.988449	0.993048	0.93965	0.988571	0.989068	0.85822	0.989654	0.978865	0.992201	0.992544	0.992909	0.988797	0.992952	0.939911	0.988575	0.991327	0.992501	0.940244	0.988979	0.978642	0.988896	0.978466	0.98888	0.988916	0.992569	0.991209	0.978316	0.993487	0.857074	0.98074	0.991304	0.991585	0.978669	0.992433	0.992454	0.988429	0.988912	0.999322	0.992697	0.99684	0.978791	0.992787	0.992732	0.991375	0.84582	0.939991	0.992648	0.988823
PS_Koxy1	0.988227	0.988353	0.991973	0.939209	0.988671	0.988778	0.85823	0.988313	0.978332	0.990526	0.990913	0.991665	0.988635	0.991467	0.939639	0.988739	0.992464	0.99151	0.939628	0.988949	0.978601	0.988231	0.977748	0.988383	0.988591	0.991003	0.992851	0.978612	0.991611	0.856661	0.980251	0.992985	0.992941	0.978343	0.991139	0.989814	0.988383	0.988704	0.990949	0.991283	0.9911	0.978442	0.991385	0.991491	0.99263	0.846489	0.939717	0.991337	0.988745
4928STDY7387924	0.993044	0.993368	0.989514	0.939453	0.994212	0.997967	0.858395	0.98709	0.977711	0.987739	0.98789	0.988852	0.993818	0.989147	0.940007	0.994225	0.98908	0.988862	0.939994	0.994333	0.9778	0.993866	0.976906	0.999797	0.995115	0.98856	0.98793	0.977448	0.989489	0.856916	0.980461	0.989042	0.988248	0.977964	0.989003	0.987969	0.993207	0.994247	0.988371	0.988459	0.989135	0.97796	0.988942	0.989258	0.989153	0.846936	0.940001	0.988549	0.99424
CCUG-66515	0.987819	0.987499	0.998518	0.939684	0.988611	0.988737	0.858622	0.988694	0.978566	0.990794	0.991531	0.996358	0.988725	0.992237	0.939899	0.988483	0.989908	0.99238	0.94019	0.988223	0.978655	0.988143	0.977604	0.988187	0.987865	0.991879	0.989902	0.978105	0.992931	0.857243	0.980411	0.990546	0.990695	0.978271	0.991122	0.990847	0.987467	0.988356	0.991474	0.99861	0.992347	0.978458	0.992105	0.991845	0.98992	0.846895	0.940056	0.991758	0.988441
7525	0.978172	0.978075	0.979304	0.940428	0.978368	0.978296	0.858831	0.978839	0.99474	0.980005	0.979212	0.979054	0.978842	0.978767	0.940722	0.978138	0.978688	0.978763	0.940916	0.978534	0.993103	0.977873	0.994843	0.978292	0.977669	0.97851	0.97902	0.99449	0.979202	0.856966	0.973855	0.979216	0.978927	0.994983	0.978734	0.978801	0.978078	0.978615	0.978625	0.979006	0.978846	0.994882	0.978693	0.979067	0.978664	0.846212	0.939269	0.97831	0.97839
Colony517	0.988971	0.988888	0.99671	0.939525	0.988906	0.989332	0.858953	0.989851	0.979331	0.992532	0.99282	0.998019	0.989388	0.993028	0.939604	0.989002	0.991833	0.99314	0.94007	0.98901	0.979289	0.989052	0.979073	0.989049	0.989396	0.99304	0.99159	0.978916	0.993275	0.857611	0.980828	0.991684	0.991941	0.97902	0.992736	0.992975	0.988896	0.988948	0.99269	0.996979	0.992882	0.979182	0.992872	0.992875	0.991909	0.846168	0.939562	0.992345	0.989072
DPB_3	0.993492	0.993174	0.989374	0.939778	0.993806	0.994272	0.858134	0.986461	0.977469	0.987571	0.988595	0.988571	0.993569	0.988712	0.940359	0.993773	0.988532	0.988687	0.93993	0.993956	0.977379	0.99926	0.976876	0.993259	0.993395	0.988468	0.987972	0.977231	0.989164	0.857891	0.980527	0.988307	0.988463	0.978209	0.987994	0.987782	0.993308	0.993923	0.988409	0.989191	0.988424	0.977174	0.988548	0.988804	0.988612	0.845809	0.94012	0.988108	0.993912
Colony483	0.988606	0.988736	0.992937	0.939421	0.988761	0.988921	0.858755	0.98934	0.979003	0.992151	0.992424	0.992697	0.989078	0.99299	0.939514	0.988862	0.991279	0.992438	0.940011	0.988963	0.979024	0.988687	0.97864	0.98865	0.989421	0.992732	0.991205	0.978767	0.993261	0.856678	0.980703	0.991378	0.991495	0.978785	0.992368	0.992541	0.988715	0.988862	0.992467	0.992487	0.992752	0.979066	0.992869	0.9927	0.991366	0.84615	0.939516	0.992311	0.988684
Klebsiella_variicola-FH-1	0.858513	0.859262	0.858488	0.857525	0.860305	0.858367	0.93638	0.859654	0.857539	0.858326	0.858297	0.858628	0.858929	0.858732	0.858145	0.858611	0.859941	0.858315	0.857659	0.858538	0.86308	0.858689	0.857676	0.859194	0.858398	0.859747	0.858626	0.857704	0.858757	0.94189	0.858306	0.858721	0.858637	0.85779	0.8588	0.858438	0.859274	0.858763	0.858905	0.858532	0.858298	0.857925	0.858453	0.858066	0.859724	0.846517	0.857931	0.858973	0.85861
375_KOXY	0.939975	0.939519	0.940642	0.995234	0.939977	0.940211	0.859072	0.939661	0.941069	0.940076	0.940122	0.94042	0.939942	0.940052	0.995142	0.939924	0.940088	0.940138	0.995286	0.939981	0.942698	0.940495	0.940349	0.940125	0.940381	0.940005	0.939818	0.941585	0.940212	0.857433	0.940026	0.939709	0.940032	0.941363	0.939777	0.94025	0.939449	0.939899	0.941302	0.940362	0.939909	0.940348	0.940033	0.939887	0.940574	0.846946	0.99499	0.940101	0.940064
4928STDY7071467	0.988452	0.988779	0.993052	0.939733	0.988588	0.988913	0.85808	0.988774	0.97886	0.992302	0.992698	0.992699	0.988623	0.99307	0.940104	0.988674	0.991198	0.992807	0.940135	0.988743	0.978587	0.989005	0.977821	0.988914	0.989216	0.993034	0.991142	0.978365	0.993093	0.856712	0.980719	0.991266	0.991324	0.978537	0.992577	0.992701	0.988794	0.988669	0.992668	0.992643	0.992689	0.978321	0.992737	0.992652	0.991222	0.846545	0.940362	0.992494	0.989
AS012469	0.994264	0.994279	0.989614	0.939486	0.994406	0.999917	0.858388	0.987808	0.978386	0.988086	0.988296	0.988997	0.994243	0.989054	0.940061	0.994442	0.989599	0.989078	0.940124	0.994437	0.978228	0.994028	0.977325	0.997976	0.996149	0.989324	0.988801	0.978032	0.989574	0.856848	0.980391	0.989207	0.988895	0.97856	0.988225	0.98832	0.994308	0.994348	0.988819	0.988847	0.989154	0.97801	0.988973	0.9895	0.989651	0.846164	0.940074	0.988853	0.9944
4928STDY7071706	0.977816	0.977504	0.979165	0.940506	0.978386	0.978119	0.85763	0.977933	0.994405	0.978455	0.978384	0.978841	0.978654	0.978704	0.940796	0.97822	0.978048	0.978778	0.940996	0.978718	0.994505	0.978336	0.99716	0.977024	0.977842	0.97839	0.978179	0.994526	0.97916	0.855998	0.973763	0.978428	0.978998	0.99485	0.977984	0.978281	0.977504	0.978607	0.978639	0.979242	0.978561	0.998397	0.978579	0.97856	0.978124	0.845635	0.940814	0.978287	0.978359
KLO00005	0.992748	0.992834	0.989357	0.939649	0.993336	0.99461	0.858312	0.98643	0.97722	0.98768	0.988028	0.98892	0.99339	0.988761	0.94009	0.993713	0.987967	0.988798	0.939796	0.993632	0.977101	0.993606	0.976792	0.993624	0.993136	0.988373	0.987518	0.976887	0.989252	0.856816	0.98041	0.988827	0.988288	0.977824	0.988168	0.987627	0.992862	0.993594	0.988133	0.988256	0.987987	0.977977	0.988675	0.989131	0.987974	0.846194	0.940008	0.988502	0.99362
4928STDY7071657	0.988186	0.987936	0.992864	0.939294	0.988571	0.988881	0.858319	0.988382	0.977498	0.990896	0.992028	0.992176	0.988718	0.992705	0.939636	0.988474	0.990775	0.992421	0.939949	0.988601	0.977991	0.988635	0.976968	0.987827	0.988791	0.992097	0.990632	0.979006	0.993099	0.857106	0.980577	0.990778	0.99225	0.978504	0.991212	0.991563	0.987923	0.988867	0.997675	0.992053	0.995706	0.977793	0.992592	0.992507	0.990781	0.847092	0.939889	0.992125	0.988504
4928STDY7387753	0.988014	0.988103	0.992795	0.939245	0.988692	0.988693	0.858001	0.988253	0.977855	0.997738	0.9991	0.992524	0.988474	0.992522	0.939434	0.988802	0.990182	0.992836	0.939933	0.988446	0.97832	0.988069	0.977813	0.987541	0.988305	0.992415	0.990134	0.97785	0.992984	0.857519	0.980907	0.990467	0.991089	0.978175	0.991205	0.998047	0.987941	0.988662	0.991749	0.992006	0.992325	0.977774	0.992507	0.992261	0.990188	0.846382	0.939568	0.999118	0.988575
M5al-1	0.939367	0.939324	0.940182	0.994498	0.939633	0.939392	0.85929	0.939516	0.940453	0.939507	0.939269	0.940016	0.939682	0.939629	0.995033	0.939317	0.939109	0.93957	0.995358	0.939594	0.941509	0.939547	0.940297	0.939539	0.939679	0.93966	0.939025	0.940433	0.939769	0.856386	0.939488	0.939087	0.93916	0.940228	0.93942	0.939513	0.939356	0.939709	0.940124	0.93965	0.93958	0.940412	0.939646	0.939672	0.939532	0.84701	0.995059	0.939483	0.93931
4928STDY7387757	0.993144	0.993232	0.989313	0.939294	0.99396	0.995349	0.858908	0.987283	0.978039	0.98758	0.987942	0.988386	0.99395	0.989182	0.939803	0.993877	0.987851	0.98823	0.939906	0.994031	0.977025	0.994011	0.976293	0.994525	0.99484	0.987926	0.988302	0.977212	0.98903	0.857413	0.980094	0.988146	0.988041	0.977511	0.987299	0.987903	0.993272	0.994154	0.988282	0.987921	0.988445	0.977354	0.988981	0.98871	0.987899	0.846437	0.93976	0.988589	0.99382
ARO112	0.940111	0.940176	0.940988	0.962169	0.940131	0.940347	0.856944	0.940287	0.944124	0.940575	0.940426	0.940516	0.940574	0.940665	0.962318	0.940239	0.940352	0.940321	0.962493	0.940405	0.944828	0.940268	0.943932	0.940225	0.940459	0.940457	0.940694	0.943997	0.940549	0.85559	0.939972	0.940585	0.94071	0.943556	0.940147	0.940254	0.940358	0.940297	0.940819	0.940551	0.940241	0.943924	0.940619	0.940682	0.940677	0.843747	0.962381	0.940318	0.940262
247_KOXY	0.988797	0.98913	0.99223	0.939549	0.989411	0.98928	0.858627	0.988061	0.978354	0.991132	0.991546	0.991441	0.989123	0.991599	0.939506	0.989261	0.992456	0.991738	0.940206	0.989429	0.978609	0.988223	0.977873	0.989078	0.989095	0.991863	0.992908	0.978701	0.991964	0.856653	0.980342	0.993365	0.992086	0.978927	0.991407	0.9914	0.989069	0.989323	0.991295	0.991449	0.991201	0.978863	0.991628	0.991597	0.992673	0.847215	0.939466	0.990903	0.988933
KLO00020	0.986612	0.986876	0.990073	0.939099	0.987585	0.987739	0.858328	0.999759	0.979393	0.987932	0.98883	0.989532	0.987558	0.989618	0.93953	0.987805	0.987392	0.989578	0.939798	0.987629	0.977789	0.98742	0.977159	0.986172	0.987108	0.988866	0.987694	0.978295	0.989958	0.857668	0.980665	0.987336	0.98791	0.978468	0.988466	0.988418	0.98674	0.987625	0.988463	0.989095	0.989355	0.977322	0.989574	0.989362	0.987302	0.846188	0.939513	0.989106	0.987636
CH2	0.989372	0.989197	0.990732	0.938969	0.989287	0.988986	0.858266	0.990188	0.97868	0.990036	0.990519	0.990474	0.989187	0.990917	0.939389	0.989109	0.989646	0.990499	0.939957	0.989307	0.978724	0.989321	0.978657	0.989561	0.989411	0.990636	0.989435	0.978464	0.990734	0.856891	0.980565	0.98959	0.99009	0.97861	0.990126	0.990519	0.989175	0.989409	0.990397	0.990508	0.990351	0.978459	0.990807	0.990458	0.989676	0.845168	0.939407	0.990623	0.989404
4928STDY7071678	0.991091	0.991207	0.987031	0.942114	0.991737	0.993466	0.858672	0.984944	0.976512	0.985752	0.986238	0.986753	0.991796	0.987019	0.942502	0.991629	0.985968	0.986815	0.942728	0.991836	0.976857	0.991929	0.975353	0.992266	0.992858	0.986146	0.985655	0.976339	0.987104	0.85734	0.978549	0.986244	0.986445	0.976672	0.986199	0.985822	0.991222	0.99208	0.986598	0.986618	0.986744	0.975889	0.986892	0.986776	0.986018	0.846441	0.942437	0.986534	0.99178
397_KOXY	0.93978	0.939418	0.940496	0.995142	0.939865	0.940018	0.858357	0.939558	0.940854	0.939904	0.939962	0.940252	0.939831	0.939897	0.995049	0.939815	0.939915	0.93996	0.995158	0.939795	0.942489	0.940295	0.940152	0.940002	0.940241	0.939821	0.939664	0.941427	0.940035	0.856711	0.939879	0.939505	0.940042	0.941173	0.939655	0.939992	0.93931	0.939733	0.941198	0.940202	0.939771	0.940184	0.939865	0.939698	0.940426	0.846465	0.994892	0.93997	0.939864
CVUAS-11487	0.99428	0.9942	0.989496	0.93931	0.993899	0.99442	0.858182	0.988258	0.97882	0.988958	0.989115	0.989258	0.993704	0.989381	0.939867	0.994272	0.989559	0.989123	0.939995	0.994128	0.978694	0.994412	0.978516	0.994302	0.994627	0.98941	0.989144	0.9784	0.989487	0.856775	0.980702	0.989384	0.98931	0.978756	0.989041	0.989272	0.994199	0.994076	0.989304	0.989398	0.989318	0.978482	0.989085	0.98961	0.989609	0.845063	0.939857	0.98906	0.994482
KO16290	0.977872	0.977985	0.979184	0.940523	0.97833	0.978349	0.857691	0.97825	0.994825	0.978714	0.97806	0.978915	0.978766	0.979163	0.940769	0.97859	0.97814	0.978865	0.940988	0.978655	0.994154	0.978349	0.997806	0.978155	0.977532	0.978368	0.978455	0.994642	0.979281	0.856023	0.973696	0.978983	0.978281	0.994734	0.978942	0.97819	0.977939	0.978623	0.978417	0.978506	0.978877	0.999316	0.979118	0.978841	0.978087	0.845937	0.940782	0.978927	0.978342
L3_068_122G1_dasL3_068_122G1	0.939891	0.939466	0.940055	0.995498	0.939598	0.93935	0.858245	0.939607	0.940792	0.939904	0.939474	0.939565	0.939418	0.939566	0.995473	0.939394	0.939459	0.939878	0.995742	0.939445	0.942117	0.939829	0.940478	0.939499	0.939207	0.939846	0.939638	0.941602	0.939584	0.856483	0.939329	0.939307	0.939369	0.940593	0.939597	0.939351	0.939448	0.939481	0.9406	0.939538	0.939687	0.940576	0.939542	0.939456	0.940018	0.844955	0.995185	0.939671	0.939695
M5al-2	0.939204	0.93921	0.939837	0.993566	0.939474	0.939134	0.858339	0.939031	0.940135	0.939206	0.938997	0.93964	0.939366	0.939265	0.994178	0.939143	0.938684	0.939246	0.994449	0.939346	0.941228	0.939281	0.939997	0.939155	0.939361	0.939395	0.938713	0.940192	0.939425	0.856211	0.939131	0.938764	0.938736	0.939937	0.939107	0.939254	0.939239	0.939422	0.939795	0.939318	0.939228	0.940096	0.939299	0.939323	0.939126	0.84592	0.994218	0.939116	0.939119
1246_KOXY	0.977977	0.977997	0.9795	0.940505	0.978574	0.978423	0.858669	0.978484	0.99458	0.978852	0.978145	0.978699	0.978943	0.97904	0.940731	0.978412	0.978031	0.978891	0.941081	0.9787	0.993609	0.978551	0.993565	0.977753	0.977386	0.977913	0.978646	0.994393	0.979156	0.856744	0.973882	0.978409	0.978073	0.994783	0.978037	0.977924	0.978019	0.978639	0.978131	0.978495	0.978974	0.994247	0.978993	0.978307	0.978215	0.845977	0.94077	0.978753	0.978654
NCTC11685	0.986689	0.986929	0.991634	0.938597	0.987124	0.987405	0.858277	0.987853	0.977227	0.990982	0.991264	0.991341	0.987025	0.991514	0.938895	0.98706	0.989793	0.996497	0.939324	0.987229	0.977107	0.987441	0.976673	0.986613	0.98769	0.995838	0.989628	0.976671	0.992752	0.856213	0.979245	0.989817	0.989948	0.977049	0.990891	0.990998	0.986961	0.987138	0.991185	0.991154	0.991277	0.977099	0.991401	0.991111	0.9899	0.847106	0.939022	0.990961	0.98715
1037_KOXY	0.940138	0.939985	0.940374	0.994581	0.939962	0.939977	0.858387	0.939932	0.941238	0.940133	0.939942	0.939602	0.939665	0.939891	0.994548	0.939611	0.939677	0.940023	0.995251	0.940406	0.942083	0.940183	0.940273	0.94004	0.939548	0.94022	0.939866	0.941571	0.940725	0.856555	0.939701	0.939498	0.93951	0.940573	0.940153	0.93989	0.939996	0.940177	0.940701	0.940256	0.940006	0.940841	0.939859	0.939883	0.940185	0.846314	0.994223	0.940246	0.94013
MGH176	0.977926	0.977224	0.979258	0.940133	0.978281	0.97821	0.858025	0.978069	0.994415	0.97838	0.978181	0.978616	0.978724	0.978916	0.94063	0.978163	0.978012	0.978967	0.940828	0.978578	0.994675	0.978041	0.994216	0.977759	0.977451	0.978107	0.978393	0.994016	0.979209	0.856122	0.9735	0.978447	0.978063	0.994567	0.977661	0.978014	0.977236	0.978636	0.977805	0.978253	0.978622	0.994266	0.978867	0.97874	0.978	0.84618	0.940626	0.978675	0.978309
PHS-890	0.993124	0.993	0.989285	0.939268	0.994222	0.99524	0.858776	0.987341	0.978065	0.987748	0.988243	0.98848	0.994004	0.989107	0.939808	0.993846	0.987784	0.988582	0.939893	0.994383	0.976892	0.994118	0.976692	0.994441	0.995059	0.988175	0.988278	0.977076	0.989269	0.857422	0.980295	0.988271	0.987952	0.977709	0.987627	0.987803	0.993084	0.994336	0.988347	0.988209	0.988632	0.977154	0.988912	0.98856	0.987794	0.84674	0.939803	0.988349	0.993783
P049A-W	0.988739	0.98848	0.993147	0.939467	0.989233	0.988964	0.85809	0.989409	0.979359	0.992155	0.992594	0.993003	0.988987	0.993373	0.939967	0.989075	0.990879	0.993031	0.940186	0.989296	0.978028	0.989001	0.977976	0.988648	0.988947	0.992955	0.990889	0.978752	0.993504	0.856908	0.980984	0.991157	0.991171	0.97815	0.992459	0.992673	0.988442	0.989334	0.992392	0.992505	0.993103	0.978436	0.993198	0.992477	0.990901	0.847484	0.940212	0.992712	0.989033
4928STDY7071129	0.999941	0.992755	0.98929	0.939134	0.993974	0.994158	0.858096	0.986963	0.977905	0.987534	0.988184	0.988979	0.993434	0.9885	0.939493	0.993616	0.988073	0.988334	0.939931	0.994061	0.977746	0.993664	0.977378	0.993093	0.993173	0.988195	0.988114	0.977625	0.989439	0.85684	0.980417	0.988213	0.987961	0.978193	0.987903	0.987679	0.992702	0.993967	0.98805	0.988298	0.988667	0.977523	0.988373	0.988979	0.988175	0.846983	0.93947	0.988381	0.993837
CH5	0.989362	0.989217	0.990726	0.938986	0.989303	0.989001	0.858295	0.990209	0.978707	0.990046	0.990526	0.990465	0.989192	0.990916	0.939399	0.989111	0.989651	0.990491	0.939985	0.989302	0.978727	0.989336	0.978662	0.989568	0.989408	0.990647	0.989461	0.978475	0.990735	0.856885	0.980567	0.989626	0.990105	0.97858	0.990123	0.990513	0.989205	0.989414	0.990387	0.990511	0.990353	0.978466	0.990791	0.99045	0.989693	0.845198	0.939443	0.990625	0.989407
SurvCare087	0.992675	0.992646	0.988966	0.939115	0.992523	0.993199	0.859193	0.987208	0.977972	0.988276	0.988554	0.988522	0.992506	0.988602	0.939612	0.992543	0.98808	0.988587	0.93968	0.992743	0.977987	0.997716	0.977662	0.993139	0.992922	0.988615	0.988368	0.977335	0.988817	0.857068	0.979868	0.988515	0.988544	0.977869	0.988898	0.988672	0.992631	0.992993	0.98859	0.988702	0.988641	0.978166	0.988476	0.988842	0.988082	0.845287	0.939557	0.988356	0.992912
DSM-25444	0.987827	0.987506	0.998506	0.939631	0.988599	0.988713	0.859252	0.988711	0.978587	0.990749	0.991514	0.996308	0.988719	0.992171	0.939853	0.988499	0.989897	0.992345	0.940144	0.988198	0.978585	0.988112	0.977513	0.988155	0.98791	0.991856	0.989867	0.978138	0.992908	0.857143	0.980436	0.990549	0.990675	0.978277	0.991087	0.990751	0.987493	0.988369	0.991477	0.998587	0.992315	0.978493	0.992051	0.991812	0.989905	0.848305	0.94001	0.991731	0.988453
2880STDY5682598	0.988496	0.988471	0.992965	0.939351	0.988909	0.988988	0.858106	0.989497	0.978547	0.998534	0.999061	0.992861	0.988713	0.992784	0.939772	0.988684	0.991279	0.99283	0.939933	0.988784	0.978624	0.988835	0.978128	0.988854	0.988664	0.992599	0.99103	0.97839	0.993339	0.857465	0.980658	0.991164	0.991673	0.978363	0.992305	0.999097	0.988482	0.988699	0.992529	0.992626	0.992207	0.97942	0.992672	0.992732	0.99127	0.845789	0.939739	0.998996	0.988797
KLO00010	0.988227	0.988417	0.998852	0.939546	0.989223	0.989054	0.85847	0.988879	0.978522	0.99135	0.992013	0.996623	0.988982	0.99253	0.939961	0.98906	0.99077	0.992611	0.940146	0.989145	0.97894	0.988737	0.977563	0.988097	0.98905	0.992681	0.990362	0.97862	0.993234	0.856441	0.980644	0.990729	0.992119	0.97904	0.991743	0.992074	0.988298	0.989111	0.992467	0.999896	0.992863	0.978161	0.992616	0.992446	0.990792	0.845693	0.939868	0.992256	0.988946
2880STDY5682512	0.977334	0.977194	0.97915	0.940287	0.977864	0.97774	0.857978	0.977649	0.994038	0.978113	0.977787	0.978601	0.978416	0.978814	0.94062	0.978243	0.977606	0.978459	0.940951	0.978181	0.99426	0.977835	0.999721	0.977171	0.977343	0.977961	0.978067	0.993923	0.979153	0.855947	0.973493	0.978244	0.977958	0.994583	0.97753	0.977724	0.97724	0.9783	0.977577	0.977906	0.97851	0.997662	0.978698	0.978175	0.977632	0.844872	0.940628	0.978246	0.978154
F52	0.988721	0.988424	0.991596	0.93922	0.989746	0.990682	0.857994	0.98692	0.977684	0.989724	0.990309	0.990958	0.989623	0.990739	0.939446	0.989473	0.992627	0.990718	0.939723	0.98944	0.977769	0.989473	0.976839	0.989203	0.989012	0.990302	0.997409	0.977795	0.991465	0.85731	0.980234	0.997337	0.991397	0.978349	0.990276	0.990317	0.988493	0.989537	0.990277	0.990445	0.990875	0.977709	0.990678	0.991034	0.992859	0.846099	0.939308	0.990329	0.989532
H08	0.977674	0.977165	0.979051	0.94051	0.978145	0.977718	0.857436	0.977996	0.994	0.978472	0.978163	0.978845	0.978471	0.978426	0.940877	0.978038	0.977806	0.978588	0.940997	0.978389	0.994442	0.977802	0.993732	0.977334	0.977252	0.97774	0.978267	0.994105	0.978947	0.856195	0.97362	0.978429	0.978141	0.994505	0.977575	0.977746	0.977111	0.97832	0.977899	0.978212	0.978165	0.994164	0.978368	0.978114	0.977781	0.846427	0.940914	0.978334	0.978049
4928STDY7387714	0.989188	0.989178	0.992862	0.93952	0.989167	0.989303	0.857946	0.990089	0.979209	0.998815	0.999237	0.993125	0.988936	0.993058	0.939949	0.989202	0.991719	0.993111	0.940041	0.989055	0.979175	0.988767	0.978978	0.989149	0.989525	0.993261	0.991606	0.979194	0.99334	0.856727	0.981158	0.991624	0.992176	0.978692	0.992771	0.999295	0.989179	0.989074	0.992969	0.992825	0.993181	0.979121	0.992957	0.992607	0.991734	0.844977	0.939938	0.999562	0.989121
RHBSTW-00109	0.988238	0.988029	0.992322	0.938847	0.988275	0.988842	0.859059	0.987718	0.978086	0.99047	0.991518	0.991729	0.988546	0.991858	0.939221	0.988745	0.991778	0.991359	0.939734	0.988881	0.978596	0.988638	0.97718	0.987616	0.988574	0.99125	0.992207	0.978386	0.991991	0.85676	0.980208	0.992361	0.998416	0.978312	0.990545	0.991241	0.987984	0.988836	0.99098	0.991696	0.991324	0.977736	0.991762	0.991932	0.991828	0.847671	0.939265	0.991574	0.988802
KLEB016	0.988554	0.988165	0.99332	0.939437	0.989218	0.988644	0.858212	0.98901	0.978561	0.991741	0.992507	0.992925	0.988817	0.992614	0.939835	0.988808	0.990686	0.992992	0.940208	0.98886	0.977536	0.98877	0.977425	0.988885	0.988738	0.992713	0.990045	0.978045	0.993336	0.857656	0.98085	0.990959	0.991234	0.977961	0.992434	0.992481	0.988122	0.989011	0.992376	0.992514	0.992498	0.977854	0.992242	0.992017	0.990669	0.846248	0.93983	0.992093	0.988696
D1	0.993518	0.998279	0.989421	0.940566	0.994463	0.994448	0.863251	0.98748	0.978607	0.988014	0.988664	0.989134	0.99402	0.989275	0.940928	0.998737	0.98837	0.989127	0.940845	0.99434	0.97849	0.994014	0.977786	0.993485	0.993209	0.988429	0.98827	0.978484	0.989326	0.862672	0.980502	0.988465	0.98923	0.978468	0.988207	0.988589	0.998231	0.994311	0.988778	0.989159	0.988845	0.978219	0.989044	0.989134	0.988371	0.851746	0.940865	0.988666	0.998523
Y14	0.988759	0.988687	0.991888	0.939364	0.988775	0.989072	0.858658	0.988685	0.978356	0.99091	0.991215	0.991572	0.988869	0.991539	0.940101	0.988771	0.993408	0.991593	0.940033	0.988783	0.978573	0.988677	0.978319	0.988706	0.988838	0.991485	0.993123	0.978054	0.991968	0.85712	0.97998	0.993286	0.993066	0.978699	0.991014	0.991422	0.988687	0.988773	0.9915	0.991222	0.991524	0.978574	0.991367	0.991926	0.993516	0.845506	0.940067	0.991182	0.988812
PBIO727	0.993541	0.993083	0.989318	0.939207	0.994319	0.996829	0.858269	0.986745	0.977623	0.987504	0.9885	0.989077	0.994114	0.989162	0.939845	0.994102	0.988385	0.989194	0.939936	0.994178	0.978716	0.994058	0.978061	0.99588	0.996687	0.98857	0.988202	0.977486	0.989492	0.857045	0.980404	0.988497	0.988403	0.978038	0.988386	0.988067	0.992976	0.994206	0.987759	0.988389	0.9888	0.977034	0.989019	0.989602	0.988518	0.846237	0.939846	0.988715	0.994087
KLO00031	0.988247	0.988719	0.99319	0.939502	0.98895	0.988997	0.858173	0.989723	0.978642	0.992503	0.992592	0.993031	0.988916	0.999953	0.939949	0.988799	0.991349	0.992779	0.940235	0.988884	0.978641	0.988668	0.978642	0.988948	0.989103	0.992918	0.990817	0.978264	0.993247	0.857403	0.980901	0.991177	0.991669	0.978763	0.992561	0.992778	0.988849	0.988729	0.992759	0.992581	0.992722	0.978869	0.999958	0.992903	0.991359	0.845245	0.939979	0.992369	0.988845
YD358	0.988555	0.98828	0.992826	0.939291	0.988461	0.98889	0.85789	0.988359	0.978285	0.998038	0.998748	0.992406	0.988586	0.992463	0.939567	0.988653	0.9906	0.992872	0.940028	0.988553	0.977732	0.987928	0.978332	0.988579	0.988737	0.992599	0.990652	0.978287	0.993014	0.857579	0.980933	0.990996	0.990946	0.978429	0.992244	0.9984	0.988334	0.988636	0.991824	0.992294	0.992665	0.97837	0.992402	0.992161	0.990607	0.845585	0.93958	0.999593	0.98849
4928STDY7071119	0.988497	0.988561	0.993282	0.939656	0.988944	0.988764	0.858407	0.989539	0.978646	0.992498	0.99248	0.993047	0.988754	0.992826	0.939829	0.988903	0.990748	0.992816	0.940243	0.988921	0.978345	0.988943	0.978167	0.988889	0.988698	0.992199	0.991204	0.978421	0.993384	0.857331	0.98072	0.991222	0.991481	0.978235	0.992366	0.992588	0.988489	0.988847	0.99621	0.992843	0.999965	0.97848	0.992744	0.992626	0.990782	0.845397	0.939811	0.992741	0.988712
Y01	0.98845	0.988389	0.993336	0.939464	0.989061	0.988966	0.857925	0.98895	0.978359	0.992379	0.992628	0.992941	0.988805	0.992813	0.940025	0.988927	0.990924	0.992955	0.940068	0.989113	0.978343	0.988479	0.97826	0.988843	0.988557	0.993179	0.99112	0.978363	0.993643	0.856916	0.980859	0.991334	0.991112	0.978324	0.992452	0.992479	0.988407	0.988962	0.995833	0.992558	0.999198	0.978804	0.992645	0.992475	0.990975	0.848549	0.940078	0.992653	0.989004
RHB20-C01	0.988693	0.988839	0.991979	0.939341	0.988879	0.989163	0.858907	0.988709	0.979063	0.990903	0.991343	0.991622	0.988886	0.991554	0.939769	0.988957	0.993455	0.991309	0.939935	0.988684	0.978975	0.988583	0.978743	0.988764	0.989018	0.991656	0.993244	0.978849	0.991956	0.856759	0.98022	0.993423	0.992803	0.978819	0.991212	0.991324	0.988843	0.988774	0.991426	0.991421	0.991582	0.978759	0.99146	0.991832	0.993422	0.846059	0.939733	0.991364	0.988996
SCPM-O-B-9251	0.977755	0.977896	0.979173	0.940457	0.978469	0.978349	0.85762	0.978102	0.994211	0.978475	0.978415	0.978911	0.978718	0.978905	0.940831	0.978386	0.97816	0.97879	0.941017	0.978567	0.993816	0.978295	0.993042	0.977304	0.978008	0.978508	0.978026	0.994298	0.979122	0.855973	0.97353	0.978341	0.978749	0.995205	0.977962	0.978316	0.977858	0.978696	0.97886	0.978818	0.978906	0.994316	0.978731	0.97854	0.978175	0.846199	0.940918	0.978631	0.978445
4928STDY7071332	0.977698	0.977342	0.979225	0.940527	0.978536	0.978001	0.857405	0.978446	0.994723	0.978021	0.978301	0.97899	0.978788	0.978758	0.940677	0.978217	0.977866	0.978885	0.940971	0.978782	0.994206	0.978151	0.997626	0.977136	0.978591	0.978073	0.9781	0.994292	0.97921	0.855918	0.973795	0.978087	0.978073	0.994548	0.977939	0.979101	0.977223	0.978622	0.977891	0.978637	0.978745	0.998193	0.978659	0.978696	0.977856	0.845422	0.940902	0.978469	0.977978
D14	0.939934	0.939352	0.940357	0.995121	0.939982	0.939861	0.859442	0.939557	0.940734	0.939693	0.940193	0.940174	0.939761	0.939819	0.995419	0.939815	0.940055	0.94012	0.995856	0.940069	0.943272	0.940219	0.941396	0.939837	0.93979	0.93979	0.939715	0.940773	0.940021	0.857384	0.939741	0.939746	0.939528	0.940831	0.939835	0.939492	0.939321	0.939906	0.939934	0.939607	0.940017	0.940435	0.939769	0.939994	0.939929	0.847521	0.995412	0.940162	0.940031
AKKL-001	0.988925	0.988871	0.993295	0.939577	0.988794	0.988913	0.858995	0.989444	0.978933	0.992739	0.992984	0.993457	0.988738	0.993306	0.940006	0.988863	0.991619	0.993197	0.94025	0.989135	0.979009	0.988896	0.978623	0.988665	0.98919	0.993233	0.991058	0.978499	0.993515	0.856214	0.980726	0.9914	0.991712	0.978798	0.992863	0.993297	0.988867	0.989177	0.992904	0.992968	0.992837	0.978577	0.99327	0.992996	0.991642	0.845024	0.939953	0.992698	0.989116
T0101B.F-25	0.988832	0.988304	0.993064	0.940018	0.988733	0.989318	0.859209	0.988707	0.978637	0.992704	0.992662	0.992746	0.988853	0.992777	0.940448	0.988712	0.99056	0.992668	0.940241	0.988657	0.978211	0.988891	0.977074	0.989275	0.988446	0.992403	0.990546	0.978387	0.993186	0.857216	0.98083	0.991234	0.991102	0.977813	0.99258	0.992894	0.988437	0.988772	0.992191	0.992465	0.992382	0.977923	0.992818	0.992038	0.990575	0.845615	0.940446	0.992244	0.989093
F107	0.979712	0.979682	0.982363	0.939953	0.980723	0.98073	0.858852	0.980942	0.990752	0.981227	0.981491	0.98224	0.980758	0.982082	0.94061	0.980479	0.980387	0.981888	0.94061	0.980828	0.98932	0.980419	0.990906	0.981132	0.980568	0.981566	0.980533	0.990912	0.982295	0.856018	0.975388	0.981121	0.980986	0.990812	0.981151	0.98116	0.979585	0.98076	0.982281	0.981356	0.982171	0.990555	0.982077	0.981478	0.980372	0.847182	0.939479	0.981461	0.980751
ZH142-C	0.977578	0.977149	0.979151	0.940515	0.978356	0.977965	0.857658	0.977217	0.994101	0.978051	0.977758	0.978766	0.978511	0.978548	0.941071	0.978118	0.977792	0.978503	0.940976	0.978647	0.993348	0.977915	0.993467	0.97788	0.9782	0.978611	0.978046	0.994142	0.979069	0.856077	0.97361	0.978549	0.979392	0.994878	0.977519	0.977599	0.977223	0.978471	0.978289	0.979328	0.978318	0.993918	0.978496	0.978325	0.977749	0.846836	0.941072	0.978045	0.978364
P095L-Y	0.988483	0.988672	0.993321	0.939684	0.988773	0.988935	0.858125	0.989038	0.978539	0.992442	0.99264	0.992958	0.988609	0.992688	0.940208	0.988862	0.99146	0.992761	0.940133	0.988853	0.978535	0.988634	0.977792	0.988912	0.989279	0.993192	0.991215	0.978971	0.993663	0.856636	0.980784	0.991559	0.990831	0.978499	0.992308	0.992807	0.988661	0.988831	0.996016	0.992722	0.999247	0.978125	0.992497	0.992429	0.991473	0.846968	0.940138	0.992581	0.98861
10-5242	0.978276	0.978103	0.979203	0.940552	0.978352	0.978172	0.858251	0.978855	0.994944	0.979078	0.978645	0.97896	0.978875	0.979099	0.940734	0.978122	0.97858	0.978624	0.941	0.978688	0.995082	0.978551	0.99859	0.97818	0.977822	0.978642	0.979116	0.995207	0.979212	0.856016	0.973763	0.979229	0.978669	0.995156	0.978375	0.978437	0.977984	0.978554	0.978917	0.979078	0.978739	0.999421	0.979029	0.978856	0.978693	0.847329	0.940828	0.978731	0.97826
4928STDY7387739	0.988813	0.989038	0.99309	0.939562	0.988886	0.989245	0.858038	0.989719	0.97882	0.992464	0.992845	0.992887	0.98879	0.993075	0.939871	0.989086	0.991691	0.992758	0.940019	0.989037	0.978914	0.988961	0.978705	0.989118	0.989392	0.993076	0.991539	0.978725	0.993479	0.857374	0.980705	0.991599	0.991939	0.978749	0.99266	0.992925	0.989001	0.988943	0.999569	0.992863	0.996759	0.978798	0.993016	0.992602	0.991765	0.845738	0.939857	0.992714	0.989074
BD177	0.979978	0.97957	0.980963	0.939756	0.979706	0.980334	0.858375	0.980079	0.973093	0.978447	0.980211	0.980507	0.980154	0.980406	0.940452	0.979745	0.979551	0.980339	0.940323	0.979923	0.972221	0.979805	0.97158	0.979832	0.979763	0.979564	0.979152	0.972687	0.980579	0.856999	0.997315	0.979549	0.977813	0.973336	0.980074	0.980181	0.979562	0.979939	0.98011	0.980445	0.980038	0.973182	0.980256	0.980176	0.979644	0.845562	0.940115	0.980363	0.979903
RHB20-C02	0.988684	0.98883	0.991975	0.939332	0.988874	0.989156	0.859066	0.988701	0.979051	0.990896	0.991328	0.991621	0.988879	0.991544	0.939757	0.988949	0.993441	0.991306	0.939928	0.988672	0.978964	0.988554	0.978728	0.988752	0.988972	0.991651	0.993221	0.978835	0.991951	0.856747	0.9802	0.993415	0.992783	0.978812	0.991205	0.991317	0.988842	0.98875	0.991427	0.991395	0.991576	0.978747	0.991461	0.991824	0.993417	0.84662	0.939724	0.991367	0.988986
4928STDY7071130	0.988162	0.987783	0.993017	0.939572	0.988899	0.988817	0.858398	0.988746	0.978248	0.991413	0.991604	0.99234	0.98872	0.992869	0.939845	0.988727	0.990742	0.992994	0.939926	0.988667	0.977732	0.988377	0.977449	0.9894	0.988268	0.992405	0.990379	0.977801	0.993266	0.856533	0.980235	0.991313	0.990967	0.978325	0.999137	0.991618	0.98783	0.988905	0.991924	0.991802	0.992698	0.978397	0.992818	0.992399	0.99081	0.846507	0.939878	0.99258	0.988724
4928STDY7071709	0.987922	0.987499	0.999415	0.939266	0.98887	0.988792	0.858644	0.988425	0.97869	0.990678	0.99148	0.995978	0.98879	0.992599	0.93958	0.988715	0.990035	0.992861	0.940126	0.988359	0.978664	0.988721	0.977019	0.989023	0.988045	0.99205	0.989742	0.978663	0.993283	0.856495	0.98058	0.990781	0.991171	0.978393	0.992267	0.99102	0.987513	0.98889	0.992102	0.998345	0.992616	0.978586	0.992521	0.992335	0.990042	0.847257	0.939623	0.992283	0.989022
4928STDY7071671	0.993013	0.99242	0.989439	0.939411	0.993829	0.994226	0.859024	0.986618	0.977138	0.98745	0.988551	0.989099	0.993679	0.989144	0.939998	0.993804	0.987777	0.988974	0.939898	0.994104	0.977217	0.994004	0.976593	0.993508	0.993507	0.988541	0.987898	0.977036	0.989412	0.856891	0.980552	0.988591	0.988193	0.977877	0.987622	0.988005	0.992403	0.994064	0.987877	0.988527	0.988699	0.976697	0.989011	0.989306	0.987768	0.846468	0.939922	0.988536	0.993776
KO13048	0.977869	0.978108	0.979422	0.940448	0.97845	0.9783	0.857379	0.979231	0.999947	0.978784	0.978203	0.978861	0.978873	0.97881	0.940734	0.978514	0.978128	0.97899	0.940907	0.978523	0.993493	0.978202	0.993604	0.977342	0.97746	0.978367	0.978449	0.994127	0.979295	0.856669	0.973726	0.978034	0.978188	0.994582	0.978049	0.978061	0.978044	0.97836	0.97827	0.978459	0.978651	0.994508	0.978663	0.978791	0.977923	0.845879	0.940812	0.978595	0.978343
2880STDY5682563	0.987943	0.987579	0.992222	0.939138	0.98875	0.988683	0.858113	0.987611	0.97787	0.990141	0.991167	0.991867	0.988651	0.991525	0.939503	0.988574	0.992013	0.991788	0.93971	0.988439	0.978221	0.988428	0.977459	0.988008	0.987977	0.990959	0.996868	0.977943	0.9922	0.857535	0.980145	0.99716	0.99198	0.978017	0.992088	0.990922	0.987649	0.98854	0.990598	0.991069	0.991368	0.977754	0.991444	0.991938	0.992241	0.847081	0.939481	0.991439	0.988662
337_KOXY	0.988866	0.989139	0.992197	0.939658	0.989409	0.989294	0.858867	0.988061	0.978461	0.991098	0.991581	0.991461	0.989107	0.991589	0.939668	0.989291	0.992453	0.991708	0.940237	0.989433	0.978712	0.988243	0.977868	0.989057	0.989143	0.991818	0.992921	0.978822	0.991939	0.856954	0.980353	0.993373	0.992114	0.979006	0.991401	0.991383	0.98907	0.989324	0.9913	0.991469	0.99119	0.978862	0.991589	0.99155	0.99267	0.847577	0.939606	0.990904	0.988993
12084	0.993895	0.993883	0.989505	0.939503	0.994259	0.9997	0.86039	0.987662	0.978036	0.988337	0.988492	0.988895	0.993908	0.988795	0.939907	0.994049	0.989179	0.989017	0.940141	0.994534	0.978327	0.994031	0.977528	0.997828	0.996106	0.989236	0.988559	0.977435	0.989545	0.856875	0.980384	0.989271	0.988659	0.978546	0.988526	0.988539	0.993942	0.994377	0.989038	0.989112	0.989084	0.977631	0.988615	0.989163	0.98925	0.847506	0.939933	0.987917	0.994311
PS_Koxy4	0.988074	0.988163	0.992007	0.939211	0.988681	0.98877	0.858241	0.987858	0.978043	0.990087	0.990806	0.991679	0.988639	0.991432	0.93962	0.988782	0.992282	0.991518	0.939627	0.988923	0.978516	0.988244	0.977293	0.987755	0.988459	0.990716	0.992523	0.978557	0.991664	0.856676	0.980236	0.992667	0.992883	0.978315	0.990843	0.989542	0.988217	0.988735	0.990987	0.991268	0.991071	0.97804	0.991356	0.991494	0.992413	0.846412	0.939702	0.991318	0.988766
2880STDY5682653	0.994071	0.994118	0.989375	0.939637	0.999478	0.994484	0.858295	0.987808	0.978478	0.988231	0.988841	0.989044	0.993517	0.989029	0.940048	0.994013	0.989015	0.988861	0.940015	0.99996	0.97848	0.994187	0.978218	0.994511	0.993837	0.988889	0.988559	0.97818	0.989328	0.857752	0.980267	0.988607	0.988861	0.978557	0.988529	0.988631	0.994093	0.999639	0.988617	0.989086	0.988954	0.978466	0.988878	0.989555	0.989025	0.844883	0.940005	0.988777	0.994487
KLO00002	0.940892	0.940796	0.941786	0.961514	0.94115	0.941405	0.857293	0.94128	0.945167	0.940913	0.94116	0.941885	0.94139	0.941304	0.961598	0.941112	0.941349	0.941296	0.961832	0.942251	0.946094	0.941207	0.944156	0.94082	0.941501	0.940993	0.940773	0.944782	0.941475	0.855937	0.940746	0.94083	0.941721	0.944784	0.940825	0.941661	0.94076	0.941759	0.941542	0.941758	0.940987	0.944709	0.941272	0.941238	0.941493	0.845175	0.961565	0.941781	0.941406
Lac4	0.988254	0.988287	0.992928	0.939368	0.989014	0.989152	0.858198	0.988958	0.978316	0.991205	0.991642	0.992485	0.988754	0.992592	0.93978	0.988868	0.990108	0.992527	0.939969	0.988828	0.977869	0.988852	0.97745	0.988131	0.988709	0.992471	0.99042	0.97788	0.993058	0.856822	0.980742	0.990674	0.991956	0.978222	0.991634	0.991544	0.988279	0.988998	0.992026	0.992517	0.991797	0.977921	0.99249	0.991986	0.990251	0.845822	0.9396	0.991866	0.98863
KCRI-40	0.977753	0.977477	0.97923	0.940144	0.978436	0.978143	0.857524	0.97816	0.993931	0.978505	0.978313	0.978752	0.978817	0.978565	0.940603	0.978269	0.977749	0.97863	0.940776	0.978821	0.994251	0.978038	0.994241	0.97777	0.977617	0.978298	0.978246	0.993893	0.97919	0.856176	0.973949	0.97844	0.978114	0.994687	0.977961	0.977909	0.977381	0.978658	0.978168	0.978596	0.978493	0.994201	0.978519	0.978392	0.977781	0.846332	0.94054	0.97935	0.978283
4928STDY7071176	0.992819	0.992622	0.989458	0.939367	0.994132	0.997696	0.858554	0.986495	0.977071	0.987009	0.987739	0.98879	0.993764	0.989002	0.940016	0.994242	0.988182	0.988924	0.939965	0.994487	0.977498	0.99377	0.976077	0.999811	0.995265	0.988492	0.987439	0.976947	0.989485	0.856853	0.980462	0.98879	0.987838	0.977535	0.988983	0.987348	0.992406	0.994294	0.98778	0.987928	0.989002	0.977626	0.988794	0.988833	0.988238	0.847453	0.940231	0.988307	0.994246
KO17045	0.977868	0.977984	0.979162	0.940522	0.978332	0.97843	0.857549	0.978293	0.994772	0.978755	0.978082	0.978903	0.978779	0.979187	0.940778	0.978593	0.978143	0.978887	0.94099	0.97866	0.994159	0.978406	0.997786	0.978284	0.977649	0.978396	0.978439	0.994603	0.979266	0.855944	0.973692	0.979005	0.978295	0.994721	0.978975	0.978203	0.977946	0.978611	0.978411	0.978493	0.97888	0.999303	0.979114	0.978818	0.978088	0.845746	0.940764	0.978903	0.978344
Y16	0.988746	0.988718	0.991887	0.93937	0.98878	0.989078	0.858759	0.988683	0.97835	0.990916	0.991219	0.99156	0.988867	0.991538	0.940107	0.988779	0.993409	0.991591	0.94003	0.988781	0.978575	0.988669	0.97828	0.988709	0.98882	0.991476	0.993097	0.978013	0.991971	0.857165	0.979983	0.993301	0.993075	0.978704	0.991003	0.991394	0.988569	0.98878	0.991518	0.991222	0.991518	0.978574	0.991377	0.991919	0.993524	0.845777	0.940067	0.991173	0.988816
4928STDY7071186	0.977126	0.977653	0.979177	0.940485	0.978098	0.978013	0.857714	0.978327	0.994688	0.978549	0.977781	0.978895	0.97874	0.979016	0.94068	0.978153	0.977283	0.978762	0.940981	0.97868	0.9933	0.978151	0.997887	0.9777	0.976941	0.977895	0.97811	0.99419	0.979183	0.855999	0.973694	0.978555	0.977512	0.99461	0.97821	0.977303	0.977712	0.97849	0.977911	0.978177	0.978867	0.999555	0.978919	0.978691	0.977266	0.845741	0.940785	0.97845	0.978236
RHBSTW-00167	0.977072	0.976968	0.979382	0.939877	0.97836	0.978179	0.858768	0.977655	0.993521	0.977889	0.97771	0.978303	0.978765	0.978646	0.940322	0.97802	0.977747	0.978401	0.940759	0.978575	0.99268	0.978069	0.992599	0.977666	0.977858	0.978136	0.97736	0.993945	0.979174	0.85596	0.973754	0.977978	0.978422	0.994236	0.977619	0.977676	0.976903	0.978684	0.978098	0.978462	0.978502	0.992448	0.978566	0.978506	0.977995	0.847094	0.940423	0.978315	0.978476
Survcare126	0.992647	0.992685	0.988977	0.939141	0.992522	0.993187	0.859178	0.98718	0.977945	0.988259	0.988528	0.988529	0.992482	0.988605	0.939598	0.992554	0.988115	0.988619	0.93966	0.992741	0.977973	0.997743	0.977637	0.993149	0.992924	0.988601	0.98837	0.977286	0.988777	0.857041	0.979868	0.988544	0.988527	0.977846	0.988897	0.988657	0.992661	0.992974	0.988566	0.98871	0.988646	0.978126	0.988449	0.988819	0.988128	0.845247	0.939553	0.988348	0.992906
K1439	0.993746	0.999025	0.989309	0.939329	0.994399	0.994257	0.858433	0.987767	0.978363	0.988348	0.988448	0.989034	0.99382	0.989025	0.93982	0.999316	0.988839	0.988832	0.939905	0.994209	0.978351	0.993715	0.978066	0.994253	0.993831	0.989038	0.988824	0.978374	0.98932	0.857049	0.980268	0.98901	0.988819	0.978436	0.988529	0.988662	0.99904	0.994343	0.988597	0.988895	0.988792	0.978281	0.988788	0.989119	0.988893	0.847346	0.939805	0.988705	0.999901
Y18	0.988743	0.988694	0.991894	0.93936	0.988779	0.989079	0.858684	0.98866	0.978347	0.990916	0.991235	0.991574	0.988875	0.991542	0.940115	0.988771	0.993405	0.991618	0.940028	0.988777	0.978574	0.988666	0.978325	0.988714	0.988833	0.991474	0.993127	0.978056	0.991974	0.857147	0.979971	0.9933	0.993067	0.978701	0.991011	0.991421	0.988692	0.988747	0.991503	0.991221	0.991528	0.978572	0.991367	0.991928	0.993515	0.845562	0.940069	0.991173	0.988816
KNU07	0.988264	0.988023	0.993296	0.939506	0.988797	0.988738	0.859223	0.988967	0.978504	0.992133	0.99265	0.99306	0.988719	0.992965	0.939943	0.988615	0.99077	0.99927	0.94036	0.988756	0.977918	0.988683	0.97785	0.988257	0.989492	0.997747	0.990514	0.978286	0.99439	0.856606	0.980727	0.991008	0.991635	0.978642	0.9923	0.992482	0.988204	0.988886	0.992422	0.992844	0.992598	0.978011	0.992718	0.992776	0.990847	0.847902	0.940092	0.992522	0.988784
1001254B_151014_G7	0.994206	0.994066	0.989398	0.939301	0.993615	0.994224	0.85853	0.987831	0.978537	0.988338	0.988545	0.988853	0.993571	0.989155	0.939764	0.993909	0.989345	0.989	0.940103	0.993863	0.978333	0.993778	0.978034	0.993761	0.993865	0.989254	0.989211	0.978217	0.989349	0.85672	0.980218	0.989237	0.988834	0.978232	0.988466	0.988793	0.993868	0.99395	0.988991	0.988993	0.989061	0.978242	0.989006	0.989423	0.989415	0.844979	0.939718	0.988698	0.994197
KO13047	0.977919	0.978102	0.979434	0.94047	0.978493	0.978304	0.857425	0.979246	0.999945	0.978838	0.978212	0.978854	0.978887	0.978813	0.940756	0.978544	0.978089	0.978999	0.940939	0.97855	0.993554	0.97821	0.993597	0.977489	0.977508	0.978371	0.978485	0.994164	0.979292	0.856668	0.973772	0.978127	0.978208	0.994591	0.978034	0.977982	0.978081	0.978396	0.978282	0.978452	0.978635	0.994687	0.978637	0.978796	0.977888	0.846054	0.940817	0.978532	0.978383
1154_KOXY	0.939951	0.939813	0.940272	0.994512	0.939913	0.939736	0.85846	0.939781	0.94106	0.939925	0.939752	0.939472	0.939565	0.939837	0.994473	0.939495	0.939592	0.93987	0.995206	0.940325	0.941909	0.940049	0.940149	0.939888	0.939446	0.940141	0.939777	0.94145	0.94057	0.856578	0.939634	0.939374	0.9395	0.94048	0.940085	0.939712	0.939849	0.940103	0.940592	0.940183	0.939925	0.940712	0.939797	0.939755	0.940088	0.846813	0.994187	0.940053	0.939965
SCKM090650	0.992597	0.993147	0.989477	0.939785	0.993681	0.994767	0.858321	0.986202	0.977157	0.988355	0.988002	0.989071	0.993493	0.988985	0.940278	0.993661	0.987885	0.988799	0.939882	0.993909	0.976576	0.993741	0.976912	0.993019	0.992678	0.988129	0.98736	0.976826	0.989346	0.856882	0.980563	0.988616	0.987845	0.977522	0.988175	0.987254	0.993094	0.993798	0.987842	0.988218	0.98842	0.977895	0.988898	0.989142	0.987932	0.846114	0.940166	0.988425	0.993609
SDG3	0.9888	0.988566	0.991931	0.93932	0.988683	0.98935	0.858444	0.98837	0.978884	0.991123	0.99156	0.99176	0.988818	0.991363	0.93963	0.98882	0.993722	0.99125	0.939962	0.989049	0.97847	0.988863	0.978522	0.988911	0.989401	0.991517	0.993344	0.978152	0.99196	0.856791	0.980092	0.993546	0.993039	0.97869	0.991275	0.991577	0.98858	0.989139	0.9915	0.991398	0.991461	0.978903	0.991233	0.991284	0.993854	0.844762	0.9396	0.99129	0.988988
4928STDY7071677	0.990964	0.991105	0.987037	0.942119	0.99182	0.993465	0.858691	0.984932	0.976507	0.985769	0.986213	0.986718	0.991821	0.987002	0.942497	0.99155	0.985976	0.986804	0.942736	0.991823	0.976866	0.991933	0.975359	0.99213	0.992863	0.986116	0.985644	0.976345	0.987084	0.857337	0.978565	0.986247	0.986423	0.976663	0.986197	0.985829	0.991047	0.992079	0.986599	0.986617	0.986732	0.975896	0.986863	0.986787	0.98602	0.846286	0.942425	0.986536	0.991775
SB4934	0.987827	0.987506	0.998506	0.939631	0.988599	0.988713	0.859252	0.988711	0.978587	0.990749	0.991514	0.996308	0.988719	0.992171	0.939853	0.988499	0.989897	0.992345	0.940144	0.988198	0.978585	0.988112	0.977513	0.988155	0.98791	0.991856	0.989867	0.978138	0.992908	0.857143	0.980436	0.990549	0.990675	0.978277	0.991087	0.990751	0.987493	0.988369	0.991477	0.998587	0.992315	0.978493	0.992051	0.991812	0.989905	0.848305	0.94001	0.991731	0.988453
Kop	0.977888	0.97753	0.979189	0.940309	0.978367	0.978301	0.857414	0.978298	0.994579	0.978594	0.978442	0.97897	0.978533	0.97897	0.940648	0.97842	0.978006	0.978875	0.940785	0.978757	0.994622	0.978232	0.995285	0.977373	0.977694	0.978328	0.978168	0.994167	0.979184	0.856017	0.973819	0.978277	0.977938	0.994601	0.978052	0.978193	0.977538	0.978694	0.978131	0.978414	0.978741	0.994247	0.978903	0.978539	0.97808	0.845044	0.940628	0.97874	0.978376
4928STDY7071331	0.977697	0.977342	0.979223	0.940517	0.97854	0.978025	0.857463	0.978455	0.994728	0.978027	0.978286	0.978959	0.978775	0.978753	0.94067	0.97819	0.977855	0.978874	0.940957	0.978786	0.994189	0.978145	0.997604	0.977137	0.978597	0.978062	0.978085	0.994283	0.979124	0.855911	0.973787	0.978068	0.978061	0.994531	0.977923	0.979068	0.977217	0.978619	0.9779	0.978609	0.978732	0.998195	0.978663	0.978662	0.977835	0.845569	0.940897	0.97848	0.977981
KLO00011	0.988293	0.988443	0.998822	0.939506	0.989188	0.989084	0.85852	0.988891	0.978476	0.991296	0.992012	0.996565	0.988966	0.99249	0.9399	0.989074	0.990755	0.992624	0.940088	0.989127	0.97892	0.988729	0.977541	0.988114	0.989081	0.992656	0.990349	0.978553	0.993198	0.856485	0.980664	0.990696	0.992075	0.979025	0.991718	0.992072	0.988304	0.989094	0.99244	0.999892	0.992851	0.978164	0.992612	0.992392	0.990762	0.845786	0.939819	0.992222	0.988933
1084_KOXY	0.988473	0.988061	0.990669	0.93931	0.989434	0.989347	0.858056	0.98903	0.977639	0.988612	0.989702	0.990285	0.989184	0.990271	0.940049	0.989316	0.98813	0.990174	0.940057	0.989391	0.977357	0.989214	0.976906	0.988021	0.988491	0.989367	0.987976	0.977524	0.990585	0.857754	0.980627	0.988426	0.989283	0.978365	0.989038	0.989454	0.988308	0.989367	0.989667	0.990123	0.989721	0.977573	0.990242	0.989709	0.988115	0.845883	0.940072	0.989891	0.989329
NRZ-36826	0.992686	0.992652	0.988984	0.93912	0.992517	0.993177	0.859247	0.987184	0.977956	0.988254	0.988538	0.988529	0.99247	0.988589	0.939587	0.992576	0.988085	0.988638	0.939692	0.992737	0.977977	0.997743	0.977648	0.993163	0.992914	0.988632	0.988365	0.977277	0.988789	0.857084	0.979877	0.988528	0.9885	0.977849	0.98884	0.988654	0.992635	0.992972	0.988538	0.988692	0.988613	0.978153	0.988469	0.9888	0.988092	0.845262	0.939562	0.988321	0.992877
THO-011	0.988941	0.988968	0.993192	0.940107	0.988898	0.989392	0.859497	0.989689	0.979189	0.992527	0.992997	0.992934	0.988779	0.993568	0.940296	0.98926	0.991849	0.993491	0.940393	0.988982	0.97913	0.988996	0.978321	0.98925	0.989593	0.993601	0.991691	0.978894	0.993528	0.856651	0.980541	0.991729	0.99171	0.978972	0.992471	0.993138	0.988967	0.989212	0.992843	0.992826	0.993303	0.978788	0.993463	0.992823	0.991907	0.847248	0.940285	0.992909	0.989245
Kmfe267	0.988212	0.987871	0.993239	0.939107	0.98864	0.989015	0.858589	0.988456	0.97819	0.989553	0.992325	0.992891	0.988812	0.99327	0.939629	0.988517	0.990366	0.993036	0.940046	0.989071	0.978098	0.988743	0.975844	0.988142	0.988619	0.992668	0.990519	0.977598	0.993462	0.856399	0.980831	0.990642	0.988876	0.977999	0.992017	0.992329	0.987855	0.989089	0.991602	0.992091	0.992714	0.977659	0.993129	0.993228	0.990344	0.845528	0.940989	0.992231	0.988865
ST170-939742031	0.988813	0.988791	0.991884	0.938999	0.988766	0.989095	0.858409	0.988338	0.97861	0.990859	0.991128	0.991361	0.988758	0.99132	0.939517	0.988994	0.993881	0.991217	0.939828	0.988832	0.978881	0.988554	0.97875	0.988647	0.988679	0.991593	0.99325	0.97852	0.991837	0.856916	0.980175	0.993537	0.992955	0.978486	0.990811	0.991337	0.988982	0.988905	0.991048	0.991112	0.991444	0.979628	0.991253	0.991431	0.994003	0.847393	0.939507	0.991351	0.989122
409_KOXY	0.939833	0.93946	0.940579	0.994981	0.939971	0.940104	0.859265	0.939628	0.940933	0.939991	0.940069	0.940377	0.939844	0.940082	0.994858	0.939867	0.940143	0.940111	0.994879	0.939927	0.942602	0.940399	0.940147	0.940075	0.940296	0.939966	0.939784	0.94146	0.940185	0.857578	0.939995	0.939628	0.940129	0.941399	0.939693	0.940159	0.939352	0.939824	0.941314	0.940301	0.939913	0.940261	0.940046	0.939861	0.940609	0.847008	0.9947	0.940059	0.93994
2880STDY5682571	0.988958	0.988878	0.993348	0.939397	0.989224	0.989336	0.857894	0.98986	0.97917	0.992514	0.993003	0.993223	0.988924	0.993356	0.939664	0.988819	0.991888	0.993262	0.940014	0.989209	0.979197	0.989137	0.979025	0.989264	0.989483	0.993429	0.991709	0.978911	0.994044	0.856821	0.980769	0.991729	0.992135	0.978953	0.992964	0.992908	0.98892	0.989213	0.994148	0.993126	0.994111	0.979111	0.993287	0.993022	0.991918	0.84512	0.939647	0.993047	0.989079
RHBSTW-00409	0.977935	0.97838	0.979923	0.940113	0.978663	0.978764	0.858668	0.978948	0.992951	0.978068	0.978561	0.979587	0.978989	0.979186	0.940545	0.978896	0.977727	0.978998	0.940814	0.978869	0.992572	0.978844	0.992083	0.97738	0.977664	0.978514	0.978402	0.992766	0.979767	0.856116	0.973915	0.978383	0.979401	0.99343	0.978049	0.976746	0.978477	0.978921	0.978893	0.979632	0.979119	0.993406	0.979081	0.978676	0.977805	0.848168	0.940608	0.978957	0.978958
4928STDY7071315	0.988464	0.988744	0.993129	0.939741	0.988585	0.988901	0.858082	0.988779	0.978881	0.992274	0.992714	0.992707	0.988644	0.99307	0.940124	0.988656	0.991207	0.992833	0.940156	0.988743	0.978598	0.988983	0.977808	0.98898	0.989207	0.993042	0.991184	0.978466	0.993114	0.856722	0.980748	0.991305	0.991287	0.978508	0.992552	0.992686	0.988737	0.988654	0.992673	0.992623	0.992713	0.978367	0.992721	0.99262	0.99125	0.846729	0.940366	0.992493	0.989003
Klebsiella_huaxiensis-WCHKl090001	0.886838	0.887931	0.88707	0.88652	0.886823	0.886655	0.851343	0.887886	0.886566	0.887353	0.886678	0.886985	0.886997	0.886968	0.886889	0.886955	0.887479	0.887041	0.88695	0.886892	0.889864	0.886757	0.886893	0.887296	0.887557	0.886824	0.886823	0.885904	0.887417	0.849553	0.8859	0.88677	0.890493	0.886244	0.887686	0.88734	0.887806	0.886507	0.887066	0.886833	0.886921	0.886434	0.886985	0.886578	0.887459	0.844951	0.886789	0.888249	0.886501
1016942	0.988337	0.988072	0.992946	0.939505	0.989132	0.98904	0.859258	0.988768	0.977654	0.990601	0.991468	0.991612	0.989	0.992402	0.939852	0.988972	0.989664	0.992464	0.940172	0.98869	0.978011	0.988322	0.976519	0.988233	0.988357	0.992132	0.989644	0.977959	0.993115	0.857148	0.980623	0.99049	0.991559	0.978305	0.990928	0.99127	0.988124	0.989005	0.992017	0.99201	0.991857	0.977572	0.992341	0.991488	0.989908	0.846898	0.93974	0.991894	0.988917
20-MO00090-1	0.987927	0.988212	0.993231	0.939437	0.988801	0.989104	0.859381	0.98826	0.978209	0.991376	0.992296	0.992409	0.988811	0.9932	0.93989	0.988801	0.990407	0.99333	0.940051	0.988762	0.978017	0.988745	0.977083	0.987907	0.988539	0.992596	0.989749	0.978287	0.993384	0.856502	0.980564	0.990395	0.991609	0.978045	0.991286	0.992091	0.988351	0.988908	0.992325	0.99217	0.992506	0.978143	0.993071	0.992635	0.990407	0.845826	0.939902	0.992739	0.988914
Survcare365	0.98849	0.988554	0.991918	0.939525	0.988682	0.988506	0.859723	0.988364	0.978589	0.990557	0.990997	0.991084	0.988528	0.9916	0.939964	0.988608	0.992777	0.991096	0.94001	0.988815	0.978716	0.988802	0.978229	0.98867	0.988658	0.991421	0.99297	0.9786	0.991698	0.858067	0.980207	0.993253	0.992809	0.978708	0.991091	0.991101	0.98853	0.98872	0.991229	0.991264	0.991491	0.978705	0.991548	0.991456	0.993023	0.84715	0.940059	0.991138	0.988614
4928STDY7071334	0.987646	0.987472	0.991847	0.939263	0.988341	0.989115	0.858556	0.987269	0.977607	0.989576	0.990595	0.991321	0.988789	0.990926	0.939497	0.988669	0.991022	0.991362	0.939766	0.988638	0.977916	0.988665	0.976821	0.988686	0.988604	0.990361	0.997964	0.977795	0.991664	0.857619	0.980151	0.998731	0.991685	0.978054	0.990452	0.990048	0.987439	0.988657	0.989896	0.990412	0.990964	0.977808	0.990832	0.990719	0.991158	0.846361	0.939623	0.990848	0.988608
SA2-1	0.939114	0.939524	0.940156	0.999926	0.939836	0.939394	0.858899	0.939356	0.940435	0.939402	0.939253	0.939565	0.939804	0.939564	0.995176	0.939346	0.939096	0.939389	0.99574	0.939637	0.941658	0.939465	0.940232	0.939541	0.939596	0.939794	0.939068	0.940178	0.939665	0.857217	0.939804	0.939134	0.939003	0.940206	0.93942	0.939117	0.939537	0.939683	0.939632	0.939477	0.939645	0.940303	0.939528	0.939378	0.939592	0.846927	0.995203	0.939502	0.939444
NRZ-41473	0.98895	0.988959	0.996769	0.939577	0.989044	0.989238	0.858519	0.98968	0.978897	0.991916	0.992533	0.999952	0.988942	0.993203	0.939935	0.98912	0.991078	0.993304	0.940209	0.98901	0.978843	0.988337	0.978493	0.988733	0.989418	0.99329	0.991537	0.978824	0.99338	0.856566	0.980333	0.991561	0.992031	0.978678	0.991925	0.992627	0.988978	0.989101	0.992563	0.996649	0.993051	0.97889	0.993063	0.992813	0.991133	0.847009	0.939893	0.992728	0.988956
GY84G39	0.987922	0.987901	0.993171	0.939543	0.988929	0.988749	0.858217	0.988621	0.978268	0.991489	0.992566	0.993093	0.988922	0.992799	0.939801	0.988685	0.99076	0.992794	0.940278	0.989018	0.978253	0.988849	0.977751	0.987873	0.988962	0.992187	0.990065	0.977883	0.993003	0.857488	0.98081	0.990343	0.991316	0.978312	0.991831	0.992541	0.987869	0.988871	0.992086	0.992345	0.992319	0.978603	0.992721	0.992581	0.990781	0.846258	0.939783	0.99284	0.988747
PS_Koxy2	0.988042	0.988158	0.991984	0.939207	0.988664	0.988731	0.858211	0.987876	0.978052	0.990056	0.990764	0.991672	0.988612	0.991506	0.939615	0.988758	0.992274	0.991462	0.939642	0.988967	0.978482	0.988245	0.977262	0.987786	0.988454	0.990727	0.992478	0.97858	0.99162	0.856666	0.980249	0.992629	0.99284	0.978333	0.990828	0.989662	0.988166	0.988718	0.990971	0.991287	0.991065	0.978011	0.991381	0.991462	0.992379	0.846378	0.939704	0.991306	0.988726
132656-17	0.94116	0.940972	0.941958	0.96217	0.941439	0.941224	0.85718	0.941039	0.944717	0.940186	0.941274	0.941273	0.941474	0.941497	0.962783	0.941009	0.94115	0.941219	0.962735	0.941341	0.9452	0.941198	0.943504	0.941097	0.94127	0.941469	0.941453	0.94492	0.941344	0.856114	0.94055	0.941539	0.940422	0.944326	0.940853	0.941095	0.941132	0.941334	0.941733	0.941397	0.941226	0.944597	0.941504	0.941542	0.941511	0.844138	0.961988	0.9412	0.941178
AS012456	0.993838	0.99423	0.989438	0.939285	0.999483	0.994362	0.858221	0.988153	0.978584	0.988265	0.988943	0.989183	0.993573	0.989055	0.939703	0.994133	0.988888	0.988979	0.940006	0.999235	0.978494	0.993903	0.978567	0.994336	0.993944	0.989073	0.988757	0.978381	0.989353	0.85757	0.980482	0.988822	0.989107	0.978531	0.988747	0.988676	0.994212	0.999435	0.988762	0.989172	0.989015	0.978596	0.98897	0.989505	0.988892	0.846741	0.93975	0.988866	0.994827
KO14641	0.977938	0.978095	0.979448	0.94048	0.978476	0.978281	0.857469	0.979203	0.999944	0.978816	0.978205	0.978873	0.978899	0.978814	0.940762	0.978547	0.978068	0.978989	0.940955	0.978542	0.9935	0.978205	0.993592	0.977483	0.977505	0.978374	0.97846	0.994113	0.979287	0.856719	0.973775	0.978044	0.978202	0.994558	0.978018	0.977994	0.978069	0.978408	0.978272	0.97846	0.978642	0.994645	0.978665	0.978796	0.977851	0.846162	0.94085	0.978563	0.978376
1082_KOXY	0.988443	0.988065	0.990684	0.939283	0.989439	0.989364	0.858026	0.989038	0.977607	0.988578	0.989677	0.990277	0.989207	0.990265	0.940064	0.989328	0.98818	0.990145	0.940065	0.989411	0.977513	0.989227	0.976821	0.988016	0.988448	0.989341	0.98801	0.977529	0.990583	0.857766	0.980687	0.988457	0.989242	0.978364	0.989042	0.989356	0.988362	0.98938	0.989627	0.990118	0.989717	0.977576	0.990236	0.989678	0.988166	0.845645	0.940091	0.989879	0.989327
KLEB011	0.988625	0.988301	0.992154	0.938964	0.988932	0.989143	0.858771	0.987984	0.978283	0.990361	0.991476	0.991814	0.988762	0.991948	0.939384	0.9888	0.993865	0.991634	0.939629	0.988961	0.978422	0.989029	0.977826	0.988184	0.988895	0.991257	0.992351	0.978431	0.992139	0.856616	0.980571	0.992642	0.992975	0.978722	0.991031	0.990982	0.988281	0.98909	0.991742	0.991655	0.992046	0.97811	0.991801	0.991549	0.993917	0.84541	0.939384	0.99173	0.989063
452_SSON	0.939784	0.939405	0.940516	0.995153	0.939855	0.939999	0.858282	0.939563	0.940862	0.939992	0.939959	0.94028	0.939761	0.939947	0.995065	0.939828	0.939948	0.940011	0.995182	0.939804	0.942495	0.940301	0.940148	0.939989	0.940215	0.939825	0.939658	0.941405	0.940052	0.856714	0.9399	0.939504	0.939994	0.941182	0.939659	0.94	0.93936	0.939707	0.941189	0.940243	0.939784	0.940203	0.939889	0.939687	0.94042	0.846601	0.99493	0.939951	0.939855
KE4018	0.988109	0.98798	0.993256	0.939305	0.988732	0.989138	0.857939	0.988418	0.978084	0.991592	0.992484	0.992963	0.988575	0.993325	0.939884	0.98899	0.990723	0.992834	0.940152	0.988779	0.978196	0.989182	0.978068	0.989268	0.989593	0.992574	0.990449	0.977788	0.993448	0.856132	0.980659	0.991241	0.991068	0.978376	0.992338	0.991784	0.988041	0.989087	0.992306	0.991784	0.992197	0.977521	0.993222	0.992583	0.990757	0.845876	0.939999	0.992404	0.98898
4928STDY7071300	0.988356	0.988122	0.99296	0.939553	0.988564	0.988703	0.858057	0.989146	0.978138	0.991985	0.992439	0.992508	0.988616	0.992669	0.939814	0.988465	0.991163	0.992572	0.940174	0.98884	0.978621	0.988741	0.978231	0.988741	0.989031	0.99263	0.991056	0.978522	0.99333	0.857399	0.980639	0.991378	0.991189	0.978518	0.991939	0.992428	0.988226	0.988796	0.999041	0.992496	0.996726	0.978545	0.992504	0.99234	0.991278	0.847399	0.939855	0.992301	0.98876
10-5250	0.940434	0.940544	0.941309	0.961822	0.940685	0.940393	0.85741	0.940465	0.944077	0.940708	0.94047	0.940587	0.941001	0.9408	0.962416	0.940546	0.940557	0.940601	0.962275	0.940809	0.945119	0.940528	0.943767	0.940514	0.940728	0.940684	0.940791	0.943947	0.94074	0.856496	0.9399	0.940998	0.940613	0.943561	0.940075	0.940382	0.940614	0.940844	0.940886	0.940651	0.940596	0.944	0.94076	0.940892	0.940909	0.845313	0.962435	0.940643	0.940416
KLO00016	0.992828	0.993496	0.989318	0.939305	0.99402	0.999532	0.858288	0.986794	0.977325	0.987995	0.98792	0.988871	0.993763	0.988402	0.939725	0.993961	0.987547	0.988676	0.939978	0.994233	0.976649	0.993612	0.97622	0.996199	0.995235	0.988421	0.987492	0.976724	0.989085	0.856693	0.980244	0.988022	0.987447	0.977832	0.987513	0.987422	0.99353	0.993987	0.987762	0.988183	0.98832	0.976983	0.988292	0.98863	0.987468	0.846433	0.939654	0.987618	0.993923
CZ598	0.988363	0.988251	0.991784	0.939382	0.988753	0.989051	0.858907	0.98795	0.978357	0.990868	0.991258	0.991374	0.988962	0.991374	0.939732	0.988567	0.995333	0.991174	0.939814	0.988988	0.978746	0.988684	0.978483	0.988841	0.988821	0.991317	0.993334	0.978374	0.991837	0.857399	0.980249	0.993498	0.992594	0.978703	0.99085	0.991265	0.988333	0.988825	0.99108	0.991206	0.990901	0.978798	0.99128	0.991498	0.995423	0.848505	0.939761	0.990708	0.988817
Biosolid-27	0.988381	0.988207	0.991587	0.939295	0.988574	0.988745	0.858964	0.98815	0.978409	0.990859	0.991239	0.991122	0.988366	0.991129	0.939674	0.988504	0.993112	0.991206	0.939766	0.98862	0.978628	0.988524	0.978521	0.98849	0.988808	0.991275	0.993212	0.978196	0.991553	0.857325	0.979893	0.993493	0.992443	0.978539	0.991219	0.99122	0.98832	0.988509	0.991148	0.990987	0.991139	0.97863	0.990877	0.99124	0.993343	0.846501	0.939617	0.990704	0.988554
KLO00015	0.993094	0.993619	0.989514	0.939474	0.994213	0.999815	0.858806	0.987018	0.977646	0.988172	0.98806	0.988986	0.993987	0.988466	0.939798	0.99419	0.987783	0.988902	0.940076	0.994389	0.976787	0.993843	0.976434	0.996416	0.995356	0.988641	0.987621	0.976975	0.989288	0.856844	0.980454	0.988282	0.987584	0.978095	0.9877	0.987591	0.993624	0.99417	0.987893	0.988326	0.988541	0.977156	0.988376	0.988848	0.987727	0.847304	0.939807	0.987729	0.99429
PO2731	0.940026	0.940246	0.941119	0.961893	0.940648	0.940367	0.856762	0.940278	0.94407	0.940462	0.940384	0.940703	0.940766	0.940591	0.962363	0.940476	0.940831	0.940888	0.962105	0.940827	0.945527	0.940668	0.943981	0.940194	0.940825	0.940248	0.940541	0.944509	0.940719	0.855769	0.939872	0.940466	0.941191	0.943834	0.940601	0.940922	0.940244	0.940572	0.941602	0.94085	0.940398	0.945482	0.940581	0.940615	0.941111	0.845579	0.962361	0.943389	0.940436
KA98_C	0.940368	0.940334	0.9412	0.961843	0.940441	0.940507	0.857555	0.940173	0.944114	0.940822	0.94063	0.940715	0.940716	0.940538	0.962261	0.940445	0.940537	0.940344	0.96215	0.941002	0.945029	0.940583	0.943769	0.94044	0.940626	0.941248	0.940704	0.943995	0.940716	0.85581	0.94006	0.940751	0.940303	0.943596	0.940153	0.940592	0.940294	0.94087	0.940868	0.94075	0.940359	0.943768	0.940547	0.940696	0.940849	0.844252	0.962305	0.940484	0.940518
Survcare276	0.98853	0.988525	0.992946	0.939429	0.989266	0.989152	0.858572	0.989311	0.978425	0.99112	0.992036	0.992394	0.988928	0.992649	0.939847	0.988862	0.990856	0.992558	0.939999	0.989293	0.978395	0.988954	0.977838	0.988209	0.989056	0.992515	0.990577	0.977997	0.992942	0.856966	0.980737	0.990728	0.991904	0.97862	0.99159	0.991909	0.988445	0.989124	0.992306	0.992542	0.992274	0.977908	0.99257	0.992065	0.991037	0.845499	0.939872	0.992096	0.988749
2880STDY5682685	0.987925	0.987616	0.991927	0.939454	0.988763	0.989305	0.858233	0.987191	0.977808	0.989619	0.990485	0.991443	0.988673	0.991181	0.939726	0.988922	0.991748	0.991271	0.939614	0.988443	0.977631	0.988719	0.977214	0.988063	0.988053	0.990764	0.999085	0.977842	0.991595	0.857369	0.980119	0.999546	0.99157	0.978087	0.990562	0.989425	0.987568	0.988642	0.990013	0.990375	0.991002	0.978201	0.99104	0.991548	0.991926	0.846768	0.939677	0.991111	0.988798
4928STDY7071103	0.992683	0.991909	0.989425	0.939294	0.993982	0.994068	0.858719	0.986453	0.97716	0.987312	0.98802	0.988877	0.993648	0.988976	0.939986	0.99381	0.988075	0.989019	0.939874	0.993731	0.97763	0.99363	0.975919	0.994093	0.994098	0.988316	0.987662	0.977105	0.989469	0.856885	0.980334	0.988576	0.988087	0.978012	0.988644	0.988235	0.992217	0.99404	0.987955	0.988126	0.988586	0.977402	0.988841	0.989186	0.988108	0.847211	0.940121	0.988628	0.993696
Klebsiella_aerogenes-Ka37751	0.856529	0.857351	0.856645	0.857117	0.857916	0.856627	0.872418	0.857829	0.856411	0.856367	0.856488	0.856638	0.857411	0.85646	0.856881	0.8565	0.857498	0.856187	0.856884	0.856695	0.861759	0.856542	0.855878	0.857883	0.856391	0.856522	0.856723	0.856096	0.857583	0.871667	0.85732	0.856728	0.857249	0.85639	0.856388	0.856536	0.85734	0.856766	0.857113	0.856338	0.857009	0.855939	0.856747	0.856803	0.857164	0.845651	0.856712	0.858299	0.856425
CPE5	0.977409	0.977885	0.979324	0.94	0.977907	0.97822	0.858219	0.978456	0.992804	0.978214	0.977966	0.979008	0.978276	0.978916	0.940318	0.97805	0.97786	0.978708	0.940545	0.978043	0.992363	0.978162	0.992217	0.977009	0.97714	0.977894	0.978032	0.992466	0.979128	0.856625	0.973398	0.977983	0.978243	0.993011	0.978339	0.977991	0.977903	0.978037	0.978344	0.97885	0.978489	0.992487	0.978793	0.978829	0.977942	0.847657	0.940485	0.978164	0.978133
KA43_C	0.98881	0.988955	0.992091	0.938827	0.989081	0.989111	0.85839	0.988556	0.978177	0.98872	0.991603	0.991557	0.988879	0.991549	0.939494	0.988792	0.994725	0.991509	0.939637	0.988559	0.978828	0.988763	0.976419	0.988769	0.988865	0.99152	0.992935	0.9784	0.99207	0.857225	0.980326	0.993047	0.990782	0.978785	0.990958	0.991302	0.98893	0.98881	0.991642	0.991468	0.991906	0.978586	0.991399	0.991469	0.994655	0.847693	0.941088	0.990936	0.988921
ZLTJD1	0.978378	0.978155	0.97929	0.940266	0.978311	0.978409	0.8573	0.978868	0.995647	0.979024	0.978621	0.979059	0.978722	0.979099	0.940589	0.978176	0.978288	0.978639	0.94093	0.978549	0.99464	0.978277	0.994927	0.978173	0.97816	0.978639	0.978968	0.99507	0.979121	0.856152	0.973815	0.979021	0.978604	0.995065	0.978567	0.978569	0.978143	0.978625	0.978873	0.979171	0.978835	0.995298	0.97898	0.978723	0.978259	0.84475	0.940637	0.978584	0.978397
4928STDY7071337	0.988323	0.988657	0.993262	0.939465	0.988655	0.989018	0.858052	0.989687	0.978992	0.99268	0.992882	0.993353	0.988804	0.99299	0.93991	0.988784	0.99147	0.999898	0.940198	0.988865	0.979031	0.988738	0.978663	0.988962	0.989145	0.997897	0.991265	0.978782	0.9944	0.856587	0.980683	0.991388	0.991876	0.978742	0.992925	0.993027	0.988683	0.988889	0.9925	0.992631	0.992834	0.978986	0.992871	0.992766	0.991513	0.84557	0.939919	0.992844	0.988929
CRN-27	0.994164	0.994121	0.989075	0.939373	0.994124	0.993874	0.859015	0.987912	0.978291	0.988403	0.988742	0.988897	0.993463	0.989013	0.939938	0.994076	0.988837	0.988765	0.939997	0.994089	0.978608	0.994141	0.978067	0.993788	0.993283	0.988629	0.988286	0.978267	0.989103	0.857102	0.980079	0.988785	0.988871	0.9778	0.988543	0.988827	0.994156	0.994001	0.988959	0.989061	0.988877	0.97838	0.988812	0.988878	0.988868	0.845436	0.939936	0.988819	0.994092
KLO00013	0.99318	0.999227	0.989247	0.939449	0.994284	0.99433	0.858432	0.987366	0.978084	0.987828	0.988271	0.989202	0.993814	0.989292	0.940014	0.999752	0.988233	0.988828	0.939987	0.994398	0.978147	0.993913	0.977221	0.993555	0.992893	0.988405	0.987862	0.977854	0.989314	0.856923	0.980316	0.988215	0.988782	0.977913	0.988122	0.988559	0.999238	0.9943	0.988507	0.988977	0.988812	0.977772	0.989098	0.988796	0.988255	0.845203	0.939956	0.988713	0.999144
YDC736-2	0.988967	0.988975	0.996742	0.939397	0.989086	0.989229	0.858452	0.989679	0.978979	0.991688	0.992608	0.999913	0.988961	0.993153	0.939793	0.989037	0.990428	0.993327	0.94012	0.988901	0.978569	0.988448	0.977986	0.988854	0.988944	0.992772	0.990971	0.978556	0.993354	0.856574	0.980414	0.991458	0.992085	0.978298	0.992068	0.992397	0.988986	0.989133	0.992578	0.996534	0.993118	0.979057	0.993072	0.992476	0.990319	0.847005	0.939748	0.992714	0.989168
KO99_C	0.989057	0.988976	0.99168	0.939443	0.988943	0.989086	0.858417	0.988699	0.979065	0.991076	0.99148	0.991527	0.988749	0.991636	0.939688	0.989001	0.993471	0.991477	0.940062	0.989163	0.979415	0.988995	0.979154	0.988889	0.989282	0.99163	0.993612	0.979119	0.991758	0.857027	0.980131	0.993644	0.992917	0.979204	0.991372	0.991538	0.988964	0.988976	0.991519	0.991333	0.991563	0.979113	0.991436	0.991797	0.993633	0.845296	0.939654	0.991284	0.988996
KLO00019	0.993793	0.993995	0.989525	0.939601	0.993979	0.994458	0.858378	0.987754	0.978207	0.987754	0.988963	0.989127	0.993723	0.989231	0.9402	0.994105	0.989322	0.988963	0.940067	0.993967	0.977253	0.993606	0.976754	0.994309	0.994497	0.989258	0.988926	0.977948	0.989356	0.856998	0.980678	0.989284	0.98789	0.978472	0.988641	0.98904	0.993934	0.994095	0.988873	0.988999	0.989145	0.978065	0.989145	0.989296	0.989351	0.846068	0.93959	0.98919	0.994002
JNQH491	0.988558	0.988539	0.993039	0.939688	0.988361	0.988867	0.859221	0.988669	0.978831	0.992575	0.992671	0.992377	0.988575	0.993112	0.94002	0.98862	0.991116	0.992637	0.940195	0.98866	0.977078	0.988686	0.978445	0.988785	0.989194	0.993011	0.990973	0.977862	0.993152	0.856863	0.980672	0.991193	0.991323	0.978459	0.992569	0.992644	0.98858	0.988734	0.992079	0.992411	0.992867	0.978149	0.99288	0.992605	0.991058	0.84774	0.938936	0.992114	0.988925
4928STDY7071121	0.988401	0.988854	0.993349	0.939469	0.988661	0.98872	0.858006	0.989368	0.978817	0.992499	0.992902	0.993003	0.988671	0.99326	0.939929	0.988949	0.991506	0.999296	0.940217	0.988995	0.978809	0.988912	0.978364	0.988748	0.988957	0.998079	0.991346	0.978725	0.994388	0.856546	0.980698	0.991448	0.991719	0.978655	0.992814	0.993032	0.988861	0.988867	0.992871	0.993001	0.992649	0.9787	0.993121	0.992871	0.991588	0.847384	0.940059	0.992601	0.988811
Sb-24	0.940258	0.940215	0.941155	0.961996	0.940508	0.940366	0.857666	0.940429	0.943933	0.940423	0.940267	0.94055	0.940711	0.940706	0.962272	0.940345	0.94051	0.940402	0.962258	0.940584	0.945122	0.940288	0.943875	0.940258	0.940465	0.940485	0.940506	0.943769	0.940589	0.856163	0.939782	0.940499	0.940522	0.943305	0.940052	0.940165	0.940206	0.940553	0.940666	0.940462	0.940361	0.943799	0.940706	0.940596	0.940786	0.845535	0.9623	0.940454	0.940221
4928STDY7071362	0.988442	0.988239	0.992808	0.939485	0.988731	0.988998	0.857945	0.989594	0.978715	0.998074	0.998495	0.9927	0.988533	0.992575	0.939858	0.988282	0.991218	0.992738	0.940043	0.988504	0.978598	0.988357	0.977927	0.988568	0.9889	0.992778	0.990552	0.978142	0.993246	0.857563	0.980593	0.990923	0.991761	0.978438	0.991847	0.998378	0.98823	0.98852	0.993323	0.99216	0.992937	0.978117	0.992489	0.992527	0.991246	0.846321	0.939869	0.998285	0.987104
HH14	0.98725	0.987345	0.991368	0.939107	0.9882	0.988362	0.858713	0.986886	0.977756	0.989802	0.990296	0.990924	0.98844	0.990736	0.939334	0.988203	0.993904	0.990799	0.939542	0.988215	0.977478	0.988099	0.977554	0.988121	0.987942	0.990506	0.991898	0.97731	0.99133	0.857639	0.979798	0.992551	0.991758	0.977806	0.990156	0.989645	0.987389	0.98818	0.989885	0.989988	0.99057	0.977342	0.99065	0.990881	0.993989	0.848367	0.939439	0.990251	0.988312
4928STDY7387756	0.993147	0.993134	0.989295	0.93928	0.993844	0.995343	0.858963	0.987311	0.978058	0.987592	0.987972	0.988412	0.993962	0.98917	0.939794	0.993878	0.987894	0.988281	0.9399	0.994029	0.976977	0.994009	0.976275	0.994555	0.994841	0.987938	0.988317	0.97718	0.989088	0.85736	0.98008	0.988195	0.988118	0.977509	0.987314	0.987936	0.993148	0.994188	0.988258	0.987987	0.988436	0.977342	0.989006	0.988709	0.98793	0.846273	0.939756	0.988646	0.993849
4928STDY7387747	0.988129	0.988177	0.993073	0.93965	0.988405	0.989124	0.858004	0.989503	0.978866	0.991999	0.992252	0.992899	0.988779	0.992838	0.939943	0.988627	0.991395	0.992278	0.940257	0.988695	0.978427	0.988688	0.978124	0.988963	0.988688	0.992261	0.991498	0.978422	0.99346	0.856982	0.980712	0.991357	0.991298	0.978303	0.991946	0.992322	0.988114	0.988723	0.99904	0.99243	0.996928	0.978304	0.992729	0.992678	0.99142	0.846378	0.940049	0.992519	0.988811
KO12_C	0.993783	0.99911	0.989335	0.939433	0.994408	0.994427	0.85844	0.987802	0.978425	0.988549	0.988601	0.989088	0.993841	0.98907	0.939915	0.999207	0.989109	0.988932	0.939927	0.994432	0.978441	0.993785	0.978131	0.994304	0.993831	0.989036	0.98902	0.978314	0.989292	0.857123	0.980301	0.989076	0.988948	0.978428	0.988528	0.988854	0.999105	0.994366	0.988625	0.988944	0.988921	0.978191	0.988933	0.989208	0.989179	0.847018	0.939921	0.988689	0.999923
AS012383	0.99359	0.998056	0.989416	0.939398	0.994553	0.994379	0.858365	0.987542	0.97817	0.987719	0.988467	0.989144	0.994077	0.989274	0.939858	0.999122	0.988162	0.989041	0.939943	0.994381	0.977734	0.994068	0.976939	0.993447	0.992977	0.988406	0.988269	0.978116	0.989331	0.856933	0.980411	0.988261	0.988595	0.977507	0.988007	0.988008	0.998007	0.994451	0.989049	0.988928	0.989218	0.977225	0.989201	0.989096	0.988182	0.845593	0.939831	0.988835	0.999172
4928STDY7071131	0.988132	0.98776	0.993058	0.93958	0.988889	0.988813	0.858607	0.988744	0.978277	0.991435	0.99159	0.992357	0.988675	0.992881	0.939852	0.988711	0.99075	0.993019	0.93996	0.988652	0.97783	0.988386	0.977474	0.989409	0.988288	0.992424	0.990422	0.977805	0.993299	0.856548	0.980275	0.991369	0.991014	0.978324	0.999105	0.991614	0.987807	0.988875	0.991917	0.991852	0.992738	0.978417	0.992832	0.992415	0.990777	0.84679	0.939882	0.992596	0.988737
3T412C	0.988408	0.988401	0.99298	0.939263	0.988844	0.988835	0.858557	0.989265	0.978564	0.998139	0.998873	0.992653	0.98874	0.992549	0.939733	0.988611	0.990718	0.992729	0.939937	0.988791	0.978196	0.988404	0.977729	0.988628	0.988742	0.992782	0.990534	0.978202	0.993191	0.856689	0.980682	0.991174	0.991415	0.977939	0.992452	0.99882	0.988416	0.988801	0.99219	0.992283	0.992683	0.97825	0.992466	0.992133	0.990746	0.845815	0.939689	0.998646	0.988411
KO13137a	0.977904	0.97807	0.979438	0.940458	0.978469	0.978283	0.857463	0.979202	0.999942	0.978808	0.978195	0.978884	0.978879	0.978793	0.940744	0.978504	0.978035	0.978966	0.9409	0.978538	0.993508	0.978205	0.993571	0.977426	0.977453	0.978357	0.978432	0.994168	0.979287	0.856708	0.973756	0.978052	0.978187	0.994561	0.978038	0.977952	0.978025	0.978406	0.978239	0.978461	0.97859	0.99464	0.978622	0.978793	0.977828	0.846231	0.940812	0.978534	0.978319
FDAARGOS_66	0.992792	0.992942	0.989278	0.93927	0.996958	0.994641	0.858882	0.986429	0.977813	0.987206	0.988323	0.988346	0.993618	0.988959	0.939887	0.99366	0.987846	0.988759	0.939925	0.996334	0.977795	0.994247	0.977065	0.993431	0.993933	0.988673	0.987648	0.977981	0.989291	0.856953	0.980359	0.988052	0.987955	0.978461	0.987951	0.987154	0.992931	0.996629	0.989454	0.988596	0.988701	0.977448	0.988816	0.988999	0.987902	0.848859	0.940077	0.988238	0.99399
4928STDY7071170	0.992864	0.992667	0.989522	0.939385	0.99422	0.997711	0.858529	0.986547	0.977079	0.987128	0.987767	0.988805	0.993814	0.989006	0.940031	0.99425	0.988124	0.988958	0.93997	0.994524	0.977506	0.993799	0.976094	0.999946	0.995275	0.988518	0.987467	0.976995	0.989488	0.856824	0.980476	0.988817	0.98783	0.977566	0.98899	0.987305	0.992659	0.994334	0.987769	0.987946	0.989025	0.977627	0.988802	0.988859	0.988161	0.84733	0.940241	0.988335	0.994266
SCKM090640	0.977629	0.977349	0.979182	0.94006	0.977864	0.978139	0.85751	0.977631	0.994398	0.9789	0.978435	0.978272	0.978428	0.978635	0.940446	0.978252	0.977942	0.978367	0.940922	0.978392	0.992916	0.977904	0.993432	0.976802	0.977584	0.978004	0.977984	0.994044	0.978635	0.856188	0.973736	0.978059	0.978715	0.994861	0.977831	0.977895	0.977529	0.978379	0.978098	0.979049	0.978013	0.993675	0.97857	0.978291	0.97807	0.845683	0.939164	0.977781	0.978249
4928STDY7071682	0.993315	0.992929	0.989375	0.939524	0.993869	0.99419	0.859476	0.987113	0.977927	0.987364	0.988409	0.9883	0.993471	0.989118	0.940098	0.993822	0.987949	0.988586	0.940016	0.99433	0.977455	0.9997	0.97739	0.994114	0.993965	0.988478	0.988399	0.977611	0.989157	0.857024	0.980504	0.988645	0.987879	0.978046	0.988111	0.987688	0.992957	0.99435	0.987974	0.988419	0.988829	0.97758	0.988936	0.988928	0.988	0.846641	0.94014	0.988509	0.993816
371_KOXY	0.939819	0.939389	0.940493	0.995144	0.939872	0.940051	0.858309	0.939498	0.940829	0.939856	0.939966	0.940257	0.939745	0.939903	0.995121	0.939778	0.939832	0.939964	0.995196	0.939792	0.942421	0.940312	0.940208	0.939756	0.940194	0.939785	0.939568	0.941375	0.94003	0.856765	0.939929	0.939453	0.939783	0.941151	0.939554	0.939998	0.939383	0.939744	0.941188	0.940123	0.939742	0.940221	0.939871	0.939694	0.94032	0.846551	0.994986	0.939933	0.939915
KCRI-567C	0.988887	0.989054	0.993504	0.939648	0.989108	0.9892	0.858115	0.989663	0.978952	0.992785	0.993133	0.993267	0.988865	0.993526	0.940136	0.989185	0.991356	0.993068	0.940277	0.989193	0.978916	0.988854	0.978837	0.988887	0.989618	0.99256	0.991669	0.978664	0.993564	0.856801	0.98088	0.991711	0.99191	0.978733	0.992681	0.993134	0.989097	0.989297	0.992803	0.992993	0.992622	0.979114	0.993419	0.99323	0.991391	0.845248	0.940075	0.992706	0.988954
4928STDY7071118	0.988535	0.988494	0.993289	0.939657	0.98895	0.988762	0.858271	0.98943	0.978726	0.992496	0.992431	0.99304	0.988778	0.992843	0.939839	0.988901	0.990755	0.992822	0.940211	0.988907	0.978286	0.988957	0.978154	0.988924	0.98871	0.992187	0.991244	0.978459	0.993398	0.857332	0.980744	0.991207	0.991391	0.978288	0.992308	0.992586	0.988418	0.988856	0.996171	0.992814	0.999923	0.978452	0.992763	0.992611	0.990805	0.845981	0.939856	0.992724	0.988717
xz176	0.993144	0.994089	0.989497	0.939445	0.994422	0.998037	0.858249	0.987544	0.977811	0.988174	0.988527	0.989056	0.993795	0.988978	0.940096	0.994242	0.98819	0.989141	0.939983	0.994323	0.977594	0.993705	0.97717	0.998257	0.99499	0.988552	0.987852	0.977273	0.989333	0.856808	0.980476	0.988172	0.988	0.977741	0.988166	0.987917	0.994228	0.994396	0.988078	0.988388	0.988622	0.977357	0.98882	0.989242	0.988243	0.846197	0.940078	0.988515	0.99432
GEO_49_Down_A	0.977629	0.977636	0.979719	0.940308	0.978804	0.978913	0.857817	0.977691	0.992564	0.977574	0.978162	0.979084	0.979183	0.978923	0.940715	0.978337	0.978074	0.978913	0.940783	0.979026	0.992426	0.978322	0.991767	0.977865	0.978395	0.978688	0.978548	0.993171	0.979527	0.856149	0.974036	0.978871	0.978365	0.99323	0.977798	0.978031	0.97761	0.978887	0.9788	0.978972	0.978995	0.992711	0.978786	0.978699	0.978231	0.847129	0.940817	0.978889	0.977209
4928STDY7387738	0.989598	0.989518	0.993333	0.939588	0.989553	0.989733	0.85802	0.990355	0.97948	0.992948	0.993355	0.993416	0.989197	0.993767	0.939957	0.989527	0.991988	0.993463	0.94011	0.989552	0.979546	0.98946	0.9794	0.989728	0.990006	0.993519	0.991918	0.979382	0.993652	0.856695	0.980967	0.991911	0.992453	0.979226	0.993176	0.993391	0.989517	0.989533	0.993282	0.993243	0.993477	0.979413	0.99368	0.993378	0.992025	0.845304	0.939961	0.993184	0.989487
JH07	0.988905	0.988633	0.993237	0.939583	0.988915	0.98907	0.857806	0.989593	0.978808	0.992591	0.993021	0.993222	0.988936	0.993297	0.939827	0.988728	0.991451	0.993027	0.940294	0.989178	0.9786	0.988981	0.978542	0.988818	0.989437	0.992977	0.991164	0.978177	0.993083	0.856542	0.980743	0.991401	0.991869	0.978619	0.992656	0.992925	0.988588	0.989075	0.992751	0.992831	0.992951	0.97873	0.993227	0.992777	0.991518	0.845135	0.939811	0.992793	0.98879
4928STDY7071158	0.999973	0.992902	0.98933	0.939126	0.994045	0.994194	0.857924	0.986947	0.977861	0.987539	0.988233	0.988969	0.993498	0.988539	0.939507	0.993653	0.988088	0.988377	0.93993	0.994083	0.977802	0.993658	0.977353	0.993062	0.993199	0.988234	0.98817	0.977656	0.989453	0.856856	0.980411	0.988271	0.987961	0.97824	0.987907	0.987722	0.992795	0.993998	0.988044	0.988319	0.988665	0.977507	0.988372	0.989002	0.988154	0.846636	0.939485	0.988412	0.993849
RC10	0.843107	0.843042	0.84139	0.842196	0.843328	0.842783	0.841432	0.843395	0.843508	0.843465	0.842571	0.843153	0.843066	0.844096	0.841433	0.842938	0.843581	0.842943	0.840964	0.844103	0.847782	0.843387	0.844341	0.844119	0.842457	0.843268	0.842498	0.843321	0.843297	0.841476	0.840966	0.842575	0.844397	0.84274	0.843443	0.842992	0.842959	0.843185	0.843687	0.843062	0.842863	0.844027	0.843959	0.843124	0.842454	0.843995	0.841279	0.842963	0.843346
NCTC9161	0.987732	0.987757	0.992161	0.938838	0.987782	0.988284	0.858555	0.988126	0.977871	0.990902	0.991576	0.991574	0.987796	0.992122	0.939109	0.988039	0.990573	0.991851	0.939381	0.988145	0.977591	0.98758	0.977306	0.987924	0.988386	0.991899	0.990308	0.977805	0.992579	0.856516	0.979734	0.990534	0.990278	0.9777	0.991451	0.991549	0.987723	0.98802	0.998104	0.991452	0.995867	0.977599	0.992022	0.991696	0.990578	0.849554	0.939073	0.991424	0.987889
KLEB014	0.993847	0.993841	0.989592	0.939414	0.994407	0.999932	0.858452	0.987445	0.97795	0.988296	0.988515	0.989189	0.994023	0.988811	0.939934	0.99425	0.989195	0.988918	0.940039	0.994532	0.977999	0.99394	0.977134	0.997655	0.996023	0.98874	0.988408	0.9775	0.989592	0.856883	0.980495	0.98925	0.98823	0.978362	0.988628	0.988495	0.993859	0.994363	0.988733	0.988883	0.988977	0.977759	0.988608	0.988727	0.989268	0.846454	0.939929	0.988167	0.994379
CVUAS-11486	0.977309	0.977651	0.979241	0.94067	0.978567	0.978115	0.857655	0.978394	0.994709	0.978579	0.977782	0.978982	0.978783	0.979091	0.940824	0.978227	0.97734	0.979013	0.941161	0.978903	0.992873	0.978271	0.997533	0.977865	0.977289	0.978279	0.978115	0.994282	0.979074	0.856044	0.973777	0.978698	0.977513	0.994405	0.978425	0.977137	0.977802	0.97871	0.978072	0.978119	0.978833	0.999558	0.978995	0.97876	0.977333	0.84583	0.940913	0.978553	0.978242
4928STDY7387779	0.977711	0.977688	0.979164	0.940503	0.978389	0.978222	0.85741	0.977856	0.9944	0.978456	0.978408	0.978815	0.978742	0.97883	0.940787	0.97832	0.978118	0.978689	0.940967	0.978731	0.994404	0.978402	0.997448	0.977028	0.977699	0.97843	0.978213	0.994703	0.979209	0.855958	0.973748	0.978325	0.979014	0.994962	0.977962	0.978375	0.977623	0.978594	0.978629	0.979199	0.978586	0.998384	0.978763	0.978764	0.978129	0.845117	0.940784	0.978401	0.978319
AS012494	0.988976	0.989111	0.993144	0.940058	0.988797	0.989145	0.858408	0.989739	0.978775	0.998575	0.999126	0.992892	0.989034	0.993086	0.940221	0.989028	0.991642	0.99314	0.94017	0.988636	0.979064	0.988619	0.978181	0.989066	0.988986	0.993052	0.991415	0.978785	0.993352	0.857402	0.980621	0.991481	0.991973	0.97866	0.992362	0.999204	0.989124	0.9888	0.992424	0.99274	0.992899	0.978644	0.993063	0.992652	0.991647	0.844858	0.940218	0.998864	0.988885
NRZ-36825	0.992664	0.99268	0.98899	0.939132	0.992531	0.9932	0.859197	0.987168	0.977964	0.988258	0.988545	0.988519	0.992494	0.988601	0.939586	0.992568	0.988089	0.988606	0.939657	0.992713	0.977963	0.997774	0.977639	0.993162	0.992925	0.988594	0.988373	0.977306	0.98882	0.857047	0.97984	0.988528	0.988497	0.977865	0.988877	0.988652	0.992655	0.992948	0.988549	0.988694	0.98862	0.978135	0.988469	0.988822	0.988104	0.845277	0.939548	0.988341	0.992897
NRZ-36109	0.988962	0.988887	0.996769	0.939608	0.989054	0.989244	0.858644	0.98971	0.978898	0.99203	0.992521	0.999903	0.988975	0.993199	0.939951	0.989131	0.9911	0.993352	0.940217	0.989032	0.97885	0.988313	0.978485	0.988753	0.989426	0.99332	0.991519	0.978816	0.993409	0.856668	0.980327	0.991567	0.992098	0.978708	0.991937	0.992617	0.988919	0.989112	0.992575	0.996609	0.993043	0.978896	0.993052	0.992799	0.991143	0.847182	0.939922	0.992729	0.988903
ERR414241-bin-17	0.940004	0.939874	0.940407	0.994681	0.939961	0.940044	0.858089	0.939552	0.940964	0.940212	0.939773	0.939892	0.939678	0.940121	0.995151	0.939909	0.938997	0.939893	0.995015	0.940021	0.941956	0.940033	0.940993	0.93995	0.940048	0.93984	0.939529	0.940942	0.940124	0.857351	0.93999	0.939424	0.939377	0.940329	0.939801	0.939805	0.93996	0.939956	0.940287	0.939792	0.939862	0.940742	0.940079	0.939941	0.939519	0.845549	0.995046	0.939985	0.939876
345_KOXY	0.988674	0.988701	0.993226	0.938984	0.988863	0.988608	0.858412	0.988443	0.977882	0.99229	0.992629	0.992585	0.988928	0.992888	0.939728	0.988866	0.990601	0.992793	0.940157	0.988998	0.978097	0.988807	0.977217	0.988991	0.989262	0.993143	0.990903	0.978536	0.993342	0.85691	0.980893	0.991504	0.991319	0.978502	0.992275	0.99253	0.98883	0.988999	0.992343	0.99236	0.992446	0.977856	0.992748	0.992606	0.990602	0.846883	0.939808	0.992468	0.988946
D40	0.993646	0.998378	0.989299	0.939737	0.994477	0.994498	0.858932	0.987242	0.978277	0.987929	0.988606	0.989019	0.994011	0.989301	0.940129	0.998897	0.988199	0.988967	0.940156	0.994459	0.978306	0.994042	0.977463	0.993647	0.99314	0.988345	0.987968	0.978206	0.989299	0.8583	0.980339	0.988369	0.98913	0.978201	0.988214	0.988552	0.998329	0.994367	0.988802	0.989088	0.988814	0.978006	0.989022	0.988992	0.988244	0.847303	0.940093	0.988717	0.998681
BD-50-Km	0.992339	0.9921	0.989258	0.939599	0.993661	0.993456	0.859276	0.985967	0.976889	0.98708	0.988693	0.988359	0.993324	0.989077	0.940202	0.99331	0.987012	0.988398	0.939822	0.993811	0.977254	0.993882	0.976199	0.992035	0.9928	0.98728	0.986842	0.977175	0.989213	0.857392	0.980336	0.987491	0.988075	0.977515	0.987032	0.987648	0.99202	0.993916	0.987991	0.988644	0.988074	0.976202	0.988909	0.988764	0.987016	0.846242	0.940235	0.988553	0.993564
CVUAS-11699	0.98843	0.987989	0.99163	0.939151	0.988502	0.988739	0.858192	0.987796	0.978428	0.990274	0.991121	0.991402	0.988216	0.991357	0.939478	0.988196	0.993931	0.991243	0.939925	0.988431	0.977763	0.988525	0.978101	0.988474	0.988804	0.991436	0.992921	0.977856	0.991554	0.856977	0.980006	0.993038	0.991841	0.978218	0.991027	0.990947	0.987969	0.988462	0.991243	0.991047	0.991411	0.978376	0.991189	0.991388	0.994027	0.845566	0.939182	0.990856	0.988432
CPE6	0.977431	0.977782	0.979321	0.939999	0.977904	0.97821	0.858215	0.978495	0.992791	0.978179	0.977935	0.979003	0.978274	0.978861	0.940317	0.978042	0.977976	0.978699	0.940544	0.978015	0.992381	0.978162	0.992032	0.976933	0.977089	0.977963	0.977977	0.992392	0.979091	0.856624	0.973396	0.977877	0.978173	0.993033	0.978311	0.977964	0.977874	0.978035	0.978308	0.978761	0.978466	0.992535	0.978737	0.978826	0.978088	0.847253	0.940461	0.978111	0.978127
1085_KOXY	0.988731	0.988433	0.99077	0.939364	0.989531	0.989464	0.858118	0.989364	0.977751	0.98888	0.989878	0.990372	0.989381	0.990344	0.940136	0.989414	0.988322	0.990257	0.940137	0.989487	0.977468	0.989362	0.977195	0.988276	0.988635	0.989446	0.988152	0.977698	0.990652	0.857802	0.980755	0.988377	0.9894	0.978425	0.989102	0.989511	0.988559	0.98948	0.989749	0.99021	0.989852	0.977579	0.99034	0.989793	0.988304	0.845746	0.940162	0.990003	0.989407
SDF3	0.988813	0.988563	0.991935	0.939322	0.988699	0.989351	0.858421	0.98836	0.97889	0.991134	0.991542	0.991754	0.98883	0.991358	0.939629	0.988817	0.993749	0.99128	0.939962	0.989031	0.978468	0.988841	0.978517	0.988901	0.989403	0.99152	0.993365	0.978154	0.991959	0.856808	0.980086	0.993571	0.993009	0.978708	0.991275	0.991597	0.988578	0.989138	0.991501	0.991397	0.991452	0.978892	0.991229	0.991266	0.993888	0.844785	0.93959	0.991313	0.988983
1113_KOXY	0.988974	0.988773	0.99197	0.939595	0.989145	0.9892	0.85865	0.989124	0.978834	0.991554	0.991661	0.991912	0.989133	0.991637	0.940141	0.988691	0.993386	0.991526	0.940233	0.989168	0.978556	0.989	0.978233	0.989381	0.989365	0.991856	0.993179	0.978253	0.992097	0.856854	0.980328	0.993424	0.993292	0.978621	0.991554	0.991928	0.988781	0.989072	0.991743	0.99178	0.991643	0.9785	0.991637	0.99175	0.993393	0.84518	0.940086	0.991683	0.988926
X2-1	0.978104	0.978097	0.979237	0.940159	0.978297	0.978264	0.858731	0.97853	0.995455	0.979216	0.978669	0.979039	0.978686	0.978755	0.940722	0.978364	0.978518	0.978675	0.940862	0.978678	0.994659	0.978175	0.994534	0.978104	0.978315	0.978992	0.97849	0.994208	0.979143	0.856238	0.973777	0.97885	0.978469	0.995452	0.97839	0.978779	0.978243	0.978663	0.978899	0.978733	0.978808	0.995041	0.978621	0.978255	0.978494	0.845885	0.940702	0.978456	0.978366
KO46817	0.993661	0.993395	0.989468	0.939634	0.994539	0.998722	0.858495	0.987573	0.978229	0.987363	0.988158	0.988715	0.993983	0.989301	0.940145	0.994186	0.988362	0.988793	0.940141	0.994667	0.977851	0.993707	0.976349	0.997122	0.995275	0.988266	0.988624	0.977904	0.98938	0.856951	0.980427	0.988173	0.988388	0.97805	0.987573	0.987174	0.993167	0.994569	0.988092	0.988539	0.988345	0.977173	0.989133	0.98933	0.988324	0.845726	0.940291	0.988417	0.993166
D51	0.94228	0.941984	0.942815	0.961825	0.942176	0.942437	0.861242	0.94215	0.94604	0.94282	0.942579	0.94259	0.942374	0.942012	0.961929	0.942017	0.942159	0.942298	0.962166	0.942204	0.947097	0.942077	0.945488	0.942554	0.942089	0.941847	0.94227	0.945772	0.94227	0.859153	0.941586	0.942675	0.942808	0.945253	0.941999	0.942324	0.94195	0.94206	0.942884	0.942433	0.942192	0.945616	0.941947	0.942107	0.942483	0.848978	0.961935	0.942307	0.942322
E718	0.993279	0.999786	0.989214	0.939327	0.994145	0.994382	0.859005	0.987616	0.978441	0.988551	0.988513	0.98889	0.993703	0.989069	0.940014	0.999379	0.988818	0.988716	0.939974	0.994212	0.97669	0.993637	0.978762	0.993914	0.993474	0.988979	0.988427	0.977071	0.989255	0.85708	0.98029	0.988763	0.988497	0.978185	0.988264	0.988505	0.999766	0.994212	0.988202	0.988871	0.988795	0.978386	0.988893	0.989212	0.988798	0.846324	0.938641	0.988126	0.999101
MGH-27	0.977119	0.97731	0.979091	0.940461	0.97819	0.977908	0.857956	0.9784	0.994067	0.978928	0.978005	0.978738	0.978687	0.978847	0.940739	0.978079	0.979533	0.978532	0.940887	0.978691	0.993648	0.978053	0.996496	0.977125	0.976954	0.977915	0.978393	0.994502	0.978947	0.856012	0.973673	0.978	0.978463	0.994342	0.977932	0.978507	0.977302	0.97838	0.978762	0.978981	0.978691	0.998202	0.978734	0.978704	0.979525	0.847415	0.940771	0.978563	0.978075
MGH175	0.988066	0.987923	0.991845	0.939448	0.989263	0.989481	0.860139	0.987608	0.977875	0.990538	0.990656	0.991089	0.989188	0.991351	0.939844	0.988863	0.999751	0.991487	0.939926	0.989103	0.978281	0.989102	0.976821	0.988736	0.987973	0.99087	0.992216	0.978031	0.991923	0.85679	0.980281	0.992286	0.991957	0.977835	0.990584	0.99082	0.98782	0.989265	0.991054	0.990804	0.991273	0.977538	0.991305	0.991018	0.999791	0.84782	0.939795	0.991138	0.989093
4928STDY7387741	0.988379	0.988495	0.993091	0.939527	0.988573	0.988858	0.858265	0.989295	0.978488	0.992245	0.992409	0.99282	0.988714	0.99282	0.939829	0.988725	0.991433	0.992635	0.940194	0.988915	0.978573	0.988655	0.978303	0.988944	0.989248	0.99289	0.991073	0.978056	0.993415	0.857404	0.980766	0.991364	0.991489	0.978544	0.992255	0.992674	0.988362	0.988794	0.999324	0.99262	0.996744	0.978425	0.992681	0.992475	0.991447	0.847175	0.939859	0.992319	0.988592
Klebsiella_oxytoca-FDAARGOS_335	0.925953	0.926526	0.92639	0.918151	0.926428	0.925858	0.857602	0.926209	0.924491	0.925793	0.925791	0.925833	0.926788	0.925941	0.91798	0.926158	0.926873	0.925836	0.91836	0.926106	0.925639	0.92588	0.923932	0.926119	0.925952	0.926223	0.926728	0.923983	0.926593	0.855161	0.924989	0.926771	0.926684	0.923946	0.92574	0.925877	0.926543	0.926199	0.926282	0.925759	0.925917	0.924276	0.925896	0.926065	0.927363	0.845586	0.917991	0.926007	0.926177
659_KOXY	0.994424	0.994771	0.989658	0.939507	0.999505	0.994553	0.859239	0.988189	0.978725	0.98894	0.989344	0.989437	0.99371	0.989141	0.939844	0.994693	0.989611	0.989153	0.940246	0.999464	0.979027	0.994422	0.978728	0.994473	0.994048	0.989259	0.989167	0.978648	0.98959	0.858646	0.980669	0.98921	0.989196	0.978755	0.989101	0.989269	0.994767	0.999528	0.988991	0.989456	0.989202	0.978836	0.98905	0.989817	0.989626	0.845707	0.939834	0.989181	0.994701
SCPM-O-B-9252	0.978172	0.978178	0.979202	0.940571	0.978284	0.978338	0.857629	0.979011	0.993953	0.979136	0.978568	0.97893	0.978631	0.978733	0.940856	0.978251	0.978274	0.978635	0.941115	0.978758	0.99388	0.978142	0.993596	0.977877	0.978136	0.978719	0.97909	0.994044	0.979234	0.856094	0.973707	0.978898	0.978247	0.994721	0.978013	0.978526	0.978123	0.978649	0.978469	0.978917	0.978801	0.994626	0.978609	0.978218	0.978307	0.846365	0.940966	0.978238	0.978406
4928STDY7071363	0.988463	0.988228	0.992785	0.939446	0.98872	0.988977	0.858066	0.989532	0.978686	0.998047	0.998445	0.992697	0.988534	0.992574	0.939845	0.988257	0.991185	0.992714	0.940013	0.988491	0.978568	0.988343	0.977914	0.988585	0.988882	0.99276	0.990515	0.978143	0.993249	0.857591	0.980577	0.990865	0.991684	0.978462	0.991845	0.998339	0.988227	0.988488	0.993312	0.992141	0.992867	0.978103	0.99247	0.992518	0.991197	0.846544	0.939824	0.998286	0.987021
FDAARGOS_647	0.987753	0.987323	0.991766	0.939302	0.988899	0.98889	0.858903	0.987069	0.977931	0.989968	0.990725	0.991488	0.989024	0.991109	0.939653	0.988638	0.99461	0.991264	0.939787	0.988995	0.977451	0.988654	0.977605	0.988944	0.988926	0.991071	0.992578	0.977939	0.991765	0.85767	0.980391	0.993068	0.991735	0.978038	0.990642	0.990092	0.98732	0.988863	0.990215	0.990518	0.990777	0.977836	0.991022	0.991325	0.994667	0.848756	0.939607	0.990711	0.988986
CVUAS-11560.2	0.988404	0.988339	0.996807	0.939559	0.989345	0.989166	0.858241	0.989346	0.978546	0.991573	0.992485	0.999872	0.988994	0.993328	0.939954	0.989181	0.990759	0.993299	0.940189	0.989257	0.978035	0.988814	0.978221	0.989219	0.989641	0.993157	0.990868	0.978555	0.99356	0.856599	0.980734	0.991172	0.991373	0.978414	0.992078	0.991945	0.988316	0.989208	0.992093	0.996115	0.99311	0.978144	0.993227	0.992964	0.990809	0.846226	0.939931	0.992869	0.989173
MGYG-HGUT-02351	0.992718	0.992497	0.989299	0.939345	0.99381	0.995171	0.85939	0.987357	0.977999	0.986989	0.987837	0.988585	0.993807	0.989205	0.939818	0.99374	0.987896	0.988212	0.939933	0.994214	0.978022	0.994231	0.976146	0.99384	0.99462	0.987692	0.988213	0.977772	0.989327	0.857402	0.980311	0.987832	0.988266	0.97768	0.987333	0.987919	0.99245	0.994106	0.988493	0.988636	0.9885	0.976785	0.989036	0.988735	0.987926	0.847288	0.939784	0.988486	0.993784
PHS-892	0.993231	0.992994	0.989283	0.939263	0.994188	0.995236	0.858726	0.987338	0.978064	0.987755	0.988246	0.988472	0.993953	0.989105	0.93981	0.993876	0.987787	0.98855	0.939896	0.994384	0.976901	0.994147	0.976663	0.994485	0.99507	0.988169	0.98827	0.977052	0.989264	0.85741	0.980286	0.988274	0.987961	0.977717	0.987622	0.987815	0.993035	0.994338	0.988348	0.988184	0.98862	0.977169	0.988904	0.988553	0.9878	0.846695	0.93981	0.988357	0.993767
A2	0.987512	0.988321	0.9931	0.940713	0.989059	0.988807	0.864957	0.988716	0.978628	0.990015	0.991819	0.992465	0.988977	0.993002	0.941027	0.988721	0.989698	0.993105	0.941122	0.98884	0.977491	0.988722	0.97651	0.986933	0.987687	0.992099	0.99005	0.978833	0.993362	0.862569	0.980781	0.990196	0.989695	0.978532	0.990906	0.990557	0.988298	0.988884	0.991933	0.992308	0.992329	0.978408	0.992931	0.992556	0.989637	0.8521	0.940213	0.99253	0.988815
AACKY	0.939868	0.940182	0.940236	0.992334	0.939783	0.940007	0.857216	0.939948	0.941219	0.940144	0.939841	0.940005	0.939562	0.940109	0.992512	0.939883	0.93933	0.940084	0.993085	0.939749	0.942335	0.940047	0.941383	0.940034	0.940033	0.940024	0.939474	0.941223	0.940224	0.855986	0.939856	0.939398	0.939649	0.941374	0.9399	0.939918	0.940248	0.939838	0.940573	0.940131	0.939782	0.941421	0.940016	0.940142	0.939482	0.845494	0.992483	0.93979	0.94017
SCKM090631	0.99363	0.99394	0.989501	0.93944	0.994344	0.999353	0.858866	0.987498	0.977727	0.987966	0.988339	0.98892	0.994011	0.989172	0.940065	0.994248	0.989336	0.98883	0.94001	0.994523	0.978219	0.994326	0.977067	0.997198	0.995743	0.988962	0.988527	0.977898	0.989522	0.85713	0.980467	0.988895	0.989246	0.978606	0.988382	0.98825	0.993923	0.994335	0.9888	0.989335	0.988898	0.978068	0.988929	0.989389	0.98941	0.846553	0.940013	0.988313	0.994296
SCKM090647	0.993153	0.992804	0.989426	0.939042	0.993768	0.995542	0.858141	0.986674	0.977721	0.987305	0.988543	0.989003	0.993566	0.988923	0.939617	0.993504	0.98809	0.988816	0.939838	0.993522	0.977518	0.993828	0.976421	0.994156	0.995287	0.988588	0.987921	0.976997	0.989407	0.85711	0.980405	0.988434	0.9887	0.978023	0.9882	0.988143	0.992865	0.993843	0.988273	0.988748	0.988836	0.977156	0.988748	0.98933	0.988178	0.845876	0.939309	0.988368	0.993824
4928STDY7387706	0.989005	0.989042	0.993211	0.939543	0.98897	0.989375	0.857967	0.990113	0.979497	0.992995	0.993292	0.993465	0.988843	0.9936	0.940004	0.989063	0.991803	0.997659	0.940201	0.98916	0.979448	0.989166	0.978998	0.989117	0.989593	0.997021	0.991636	0.979243	0.994291	0.855866	0.980846	0.991694	0.992183	0.979258	0.992974	0.993398	0.989065	0.989151	0.993046	0.993207	0.993209	0.979227	0.993472	0.992911	0.991855	0.844886	0.940004	0.993144	0.989164
SB2908	0.977963	0.977592	0.979246	0.940332	0.978155	0.977963	0.857518	0.978029	0.994552	0.978527	0.978181	0.978734	0.978621	0.978538	0.941044	0.977971	0.978112	0.978657	0.94103	0.978511	0.994206	0.978192	0.993797	0.977202	0.977919	0.978147	0.978191	0.993978	0.979101	0.856046	0.973734	0.978526	0.979077	0.995115	0.977909	0.978229	0.977593	0.978522	0.978607	0.979335	0.9785	0.994304	0.978463	0.978073	0.978137	0.845197	0.941088	0.978411	0.978137
SCKM090630	0.993568	0.994097	0.98953	0.939282	0.994519	0.999239	0.858991	0.987409	0.9779	0.988192	0.988361	0.988995	0.993991	0.989122	0.939934	0.994307	0.989118	0.988935	0.939846	0.994559	0.976813	0.994263	0.977762	0.997341	0.995719	0.989025	0.98863	0.977654	0.989489	0.85725	0.980556	0.988834	0.98942	0.978532	0.98828	0.98837	0.994115	0.994389	0.988638	0.989362	0.988763	0.978123	0.989013	0.989483	0.98923	0.846513	0.938437	0.988181	0.994265
Survcare371	0.988653	0.988268	0.991755	0.93939	0.989071	0.989059	0.858189	0.988229	0.978225	0.990928	0.991269	0.991325	0.988952	0.99121	0.939643	0.988528	0.995256	0.991285	0.939746	0.988983	0.978665	0.988761	0.978088	0.989107	0.988827	0.991445	0.993144	0.978381	0.991725	0.85745	0.980224	0.993466	0.992596	0.978744	0.990799	0.991269	0.988395	0.988776	0.991209	0.991213	0.990865	0.97905	0.991092	0.991224	0.995308	0.846835	0.939703	0.990936	0.988631
NCTC11694	0.987419	0.987563	0.992298	0.938703	0.987784	0.988092	0.858389	0.9886	0.977953	0.991631	0.991978	0.992187	0.987647	0.99204	0.938994	0.987762	0.990482	0.997318	0.939363	0.987804	0.977796	0.988175	0.977312	0.987555	0.988362	0.996512	0.990288	0.977332	0.993298	0.85625	0.979849	0.990439	0.990633	0.977752	0.991626	0.991832	0.987596	0.987798	0.991888	0.991881	0.991878	0.977701	0.991928	0.991704	0.990549	0.847266	0.939078	0.991538	0.987909
4928STDY7071172	0.988477	0.988219	0.991675	0.939015	0.988824	0.989012	0.858304	0.98802	0.978115	0.990083	0.990983	0.991252	0.988728	0.99103	0.939298	0.988785	0.992712	0.991156	0.939512	0.988372	0.978234	0.988718	0.978164	0.988428	0.988521	0.990864	0.999624	0.978255	0.991489	0.857479	0.980012	0.999664	0.992463	0.978199	0.990711	0.990453	0.988181	0.988604	0.990796	0.990834	0.990997	0.978111	0.990933	0.991301	0.992901	0.84695	0.939243	0.990937	0.988781
4928STDY7071157	0.999931	0.992833	0.989321	0.939125	0.994	0.994176	0.858006	0.986864	0.977861	0.987481	0.988173	0.988951	0.99346	0.988537	0.939508	0.993597	0.988058	0.988304	0.939932	0.994056	0.977746	0.993643	0.977299	0.993062	0.993192	0.988163	0.988151	0.977624	0.989411	0.856919	0.980407	0.988221	0.987948	0.978174	0.987903	0.987693	0.992718	0.993981	0.988019	0.988246	0.98863	0.977464	0.988322	0.988957	0.988117	0.84688	0.939481	0.988385	0.993824
MGYG-HGUT-00093	0.939155	0.939175	0.940086	0.995445	0.939576	0.939142	0.858227	0.939181	0.940574	0.939378	0.939243	0.939455	0.939427	0.939511	0.995473	0.939378	0.93913	0.939671	0.995868	0.93966	0.942106	0.939828	0.939946	0.93873	0.939493	0.939142	0.939212	0.941031	0.939673	0.85625	0.939406	0.93879	0.939957	0.94046	0.939105	0.939806	0.939157	0.939487	0.940354	0.939636	0.940365	0.940195	0.939449	0.939423	0.939681	0.846618	0.995339	0.939571	0.939524
4928STDY7387742	0.988787	0.988959	0.993032	0.939606	0.988954	0.989311	0.85813	0.989674	0.978761	0.992421	0.992648	0.992828	0.988798	0.992912	0.939944	0.989027	0.991786	0.992608	0.940025	0.989073	0.978798	0.988795	0.978496	0.989271	0.989248	0.992834	0.9921	0.978719	0.993245	0.857244	0.980353	0.992179	0.991937	0.978492	0.992555	0.992816	0.988943	0.988941	0.99919	0.99273	0.99648	0.978691	0.992828	0.992563	0.99184	0.845773	0.939944	0.992625	0.988966
CAV1755	0.987788	0.987384	0.991968	0.939168	0.988617	0.988834	0.859777	0.98805	0.978031	0.990063	0.990855	0.991192	0.988671	0.99171	0.939599	0.988665	0.993726	0.991354	0.939664	0.988813	0.978614	0.988651	0.978263	0.987435	0.987727	0.990537	0.992445	0.97764	0.991958	0.857498	0.98019	0.992106	0.991763	0.977985	0.99011	0.990184	0.987256	0.988898	0.99033	0.990688	0.991765	0.977907	0.991578	0.99122	0.993668	0.847283	0.939623	0.991285	0.988828
B106	0.940605	0.941008	0.941237	0.961901	0.94088	0.940791	0.85791	0.941418	0.944285	0.943278	0.940672	0.940959	0.941098	0.940597	0.962265	0.940638	0.940833	0.940655	0.962184	0.941001	0.945161	0.940476	0.946425	0.940927	0.940532	0.940497	0.940551	0.943746	0.941093	0.855483	0.939815	0.940876	0.942711	0.943962	0.940285	0.940814	0.940913	0.940668	0.941118	0.940615	0.940673	0.944391	0.940517	0.940393	0.940912	0.847648	0.960512	0.940998	0.940902
Klebsiella_pneumoniae-HS11286	0.858592	0.859898	0.857922	0.857781	0.859324	0.858204	0.939973	0.859988	0.858222	0.858618	0.858407	0.858579	0.858958	0.858207	0.858413	0.859404	0.859874	0.858191	0.857434	0.858537	0.86366	0.858954	0.858009	0.859244	0.858379	0.858188	0.859028	0.859075	0.858459	0.951794	0.857804	0.858485	0.858957	0.858346	0.859242	0.858623	0.859916	0.858797	0.859071	0.858759	0.857968	0.85855	0.858112	0.857684	0.859459	0.847041	0.858386	0.858897	0.85924
CVUAS-11390	0.987957	0.987865	0.99886	0.939728	0.989112	0.989098	0.858097	0.98936	0.9784	0.990795	0.991465	0.996707	0.988984	0.992636	0.939848	0.988774	0.9898	0.992487	0.940405	0.989013	0.97744	0.988896	0.977342	0.987984	0.988338	0.992525	0.990372	0.977604	0.993215	0.856495	0.981004	0.990337	0.99065	0.978345	0.991345	0.990547	0.987897	0.988952	0.991488	0.998511	0.992594	0.978263	0.992508	0.992405	0.989838	0.845737	0.939595	0.992145	0.988668
AR375	0.988121	0.987931	0.993208	0.939509	0.988782	0.989051	0.85914	0.988586	0.978613	0.992402	0.992512	0.992783	0.988765	0.998682	0.940009	0.98882	0.991202	0.992642	0.940272	0.988935	0.978226	0.988635	0.977504	0.988877	0.989076	0.992743	0.990781	0.978032	0.993185	0.857022	0.980855	0.99117	0.990999	0.978709	0.992138	0.992598	0.988	0.988868	0.992314	0.992579	0.992483	0.978522	0.998666	0.99263	0.991205	0.848849	0.939959	0.992241	0.988756
4928STDY7071333	0.977664	0.977311	0.979214	0.940506	0.978517	0.978033	0.857428	0.978378	0.99467	0.977995	0.978267	0.978955	0.978818	0.978755	0.940665	0.978177	0.977858	0.978856	0.940949	0.978786	0.994125	0.978172	0.997546	0.977123	0.978597	0.978094	0.978065	0.994222	0.97915	0.855917	0.973778	0.978015	0.978069	0.994486	0.977882	0.97901	0.977176	0.978621	0.977872	0.978578	0.97873	0.99819	0.978641	0.978681	0.977834	0.845593	0.940888	0.978472	0.977964
CRN-17	0.94036	0.94033	0.941058	0.962016	0.940606	0.940232	0.857313	0.940346	0.944012	0.940233	0.940055	0.940317	0.940725	0.940556	0.962367	0.940416	0.940344	0.940473	0.962289	0.9405	0.944952	0.940273	0.943226	0.940154	0.940388	0.941151	0.940542	0.944046	0.940638	0.855801	0.939792	0.940731	0.940407	0.943418	0.939793	0.939995	0.940326	0.940582	0.94063	0.940313	0.940108	0.943757	0.940432	0.940463	0.940664	0.843994	0.962405	0.940373	0.940328
4928STDY7071104	0.992713	0.991907	0.98943	0.939298	0.993981	0.994071	0.858729	0.986437	0.977118	0.987312	0.988021	0.98887	0.993637	0.988978	0.939995	0.993812	0.98808	0.989037	0.93988	0.993738	0.977636	0.99364	0.975914	0.994097	0.994072	0.988334	0.987643	0.977055	0.989471	0.856906	0.980322	0.988598	0.9881	0.978011	0.988663	0.988171	0.992214	0.994045	0.987994	0.988136	0.988595	0.97739	0.988847	0.989172	0.988115	0.847236	0.940137	0.988617	0.993697
M82255	0.992638	0.992345	0.989847	0.939624	0.993132	0.995148	0.859114	0.987189	0.977903	0.987947	0.988674	0.989136	0.993277	0.989663	0.940185	0.992943	0.988471	0.989146	0.940181	0.993469	0.978514	0.993129	0.976935	0.993604	0.99581	0.988964	0.988306	0.977855	0.989771	0.857242	0.980704	0.988679	0.988779	0.9785	0.988496	0.988729	0.992256	0.993343	0.988897	0.989168	0.989282	0.977211	0.989501	0.989565	0.988693	0.848004	0.940405	0.988955	0.993198
H1g	0.988717	0.989252	0.993262	0.939703	0.98899	0.989386	0.85825	0.989881	0.979097	0.992798	0.993031	0.993019	0.989027	0.999089	0.939922	0.98926	0.991772	0.993252	0.940382	0.989067	0.979031	0.988866	0.978848	0.989173	0.989747	0.993273	0.991415	0.978791	0.993439	0.856722	0.980969	0.991481	0.9923	0.978965	0.992788	0.993216	0.989242	0.989039	0.992956	0.99299	0.992975	0.979024	0.999158	0.993098	0.991805	0.84518	0.939944	0.993121	0.98912
Klebsiella_quasivariicola_08A119	0.862218	0.86023	0.85759	0.857021	0.859805	0.860357	0.931861	0.863066	0.862365	0.86215	0.859944	0.860495	0.858924	0.858664	0.857154	0.859077	0.865649	0.859826	0.857154	0.858401	0.867882	0.860486	0.859498	0.864114	0.859897	0.859858	0.863576	0.862431	0.858546	0.952368	0.857436	0.861672	0.865643	0.862103	0.863416	0.86305	0.860244	0.858919	0.863757	0.862953	0.861019	0.860101	0.85851	0.858918	0.86566	0.846588	0.857795	0.861179	0.861536
LDS17	0.988733	0.988586	0.991757	0.939462	0.98865	0.989056	0.859302	0.988464	0.979034	0.991084	0.991287	0.991384	0.988521	0.991643	0.939831	0.988664	0.993223	0.991362	0.939978	0.988938	0.979009	0.988833	0.978733	0.988726	0.989163	0.99149	0.993953	0.978625	0.991752	0.856664	0.980177	0.994073	0.992683	0.978667	0.991251	0.991429	0.988603	0.988828	0.991424	0.991321	0.991429	0.978615	0.991449	0.99159	0.993445	0.846941	0.939795	0.991229	0.988822
[truncated: 269 more columns]
