# Supplementary material for: A bla SIM-1 and mcr-9.2 harboring Klebsiella michiganensis strain reported and genomic characteristics of Klebsiella michiganensis
Source: Front Cell Infect Microbiol. 2022 Aug 24;12:973901. doi: 10.3389/fcimb.2022.973901 (PMC9448873; doi:10.3389/fcimb.2022.973901)
Supplement: Supplementary Figure 1 — Pairwise average nucleotide identity (ANI) cluster map of all the downloaded genomes with Klebsiella reference strains. Shown is the hierarchical clustering and heat map of pairwise ANI values among all strains. Their final species determination (K. michiganensis, K. grimontii, and K. pasteurii) are shown as colored bars adjacent to the heat map. The strain12084 is marked with a red triangle. [file DataSheet_1.zip › Supplementary materials/Supplementary TABLE S5.xlsx]

## Sheet: TABLE S5
TABLE S5 Information of the 306 K. michiganensi genomes downloaded from NCBI
Species identified in NCBI	Species identified by ANI	Strain	BioSample	BioProject	Level	Size(Mb)	GC%	ST	Host	Locatin
Klebsiella michiganensis	Klebsiella michiganensis	2654	SAMN08661023	PRJNA437380	Scaffold	6.04927	55.8	40	unkown	Denmark
Klebsiella michiganensis	Klebsiella michiganensis	7525	SAMN16931445	PRJNA681062	Complete	6.2448	55.2799	unkown	Homo sapiens	China
Klebsiella michiganensis	Klebsiella michiganensis	1016942	SAMN10252243	PRJNA497260	Contig	6.59791	55.8	98	unkown	Australia
Klebsiella michiganensis	Klebsiella michiganensis	1305118	SAMN13675360	PRJNA597427	Scaffold	5.76776	56	unkown	Homo sapiens	Senegal
Klebsiella michiganensis	Klebsiella michiganensis	1001254B_151014_G7	SAMN15532884	PRJNA637878	Scaffold	6.00541	55.9	unkown	Homo sapiens	USA
Klebsiella michiganensis	Klebsiella michiganensis	10-5242	SAMN02463893	PRJNA52137	Scaffold	5.79434	55.7	29	Homo sapiens	unkown
Klebsiella michiganensis	Klebsiella michiganensis	1081_KOXY	SAMN03197044	PRJNA267549	Contig	6.22003	55.9	unkown	Homo sapiens	USA
Klebsiella michiganensis	Klebsiella michiganensis	1082_KOXY	SAMN03197045	PRJNA267549	Contig	6.21343	55.9	unkown	Homo sapiens	USA
Klebsiella michiganensis	Klebsiella michiganensis	1084_KOXY	SAMN03197047	PRJNA267549	Contig	6.21373	55.9	unkown	Homo sapiens	USA
Klebsiella michiganensis	Klebsiella michiganensis	1085_KOXY	SAMN03197048	PRJNA267549	Contig	6.20566	55.8	unkown	Homo sapiens	USA
Klebsiella michiganensis	Klebsiella michiganensis	1113_KOXY	SAMN03197067	PRJNA267549	Contig	5.87646	56	unkown	Homo sapiens	USA
Klebsiella michiganensis	Klebsiella michiganensis	1246_KOXY	SAMN03197212	PRJNA267549	Scaffold	6.20169	55.5	83	Homo sapiens	USA
Klebsiella michiganensis	Klebsiella michiganensis	20-MO00090-0	SAMN14941265	PRJNA633320	Contig	6.41687	55.8	unkown	Homo sapiens	Germany
Klebsiella michiganensis	Klebsiella michiganensis	20-MO00090-1	SAMN14941266	PRJNA633321	Contig	6.41147	55.8	unkown	Homo sapiens	Germany
Klebsiella michiganensis	Klebsiella michiganensis	247_KOXY	SAMN03197437	PRJNA267549	Scaffold	6.22127	55.8	unkown	Homo sapiens	USA
Klebsiella michiganensis	Klebsiella michiganensis	2880STDY5682446	SAMEA2273531	PRJEB5065	Scaffold	5.98365	55.9	unkown	Homo sapiens	United Kingdom
Klebsiella michiganensis	Klebsiella michiganensis	2880STDY5682470	SAMEA2273555	PRJEB5065	Scaffold	6.13271	55.9	50	Homo sapiens	United Kingdom
Klebsiella michiganensis	Klebsiella michiganensis	2880STDY5682512	SAMEA2273597	PRJEB5065	Scaffold	5.93178	55.6	92	Homo sapiens	United Kingdom
Klebsiella michiganensis	Klebsiella michiganensis	2880STDY5682563	SAMEA2273639	PRJEB5065	Scaffold	6.34114	55.6	unkown	Homo sapiens	United Kingdom
Klebsiella michiganensis	Klebsiella michiganensis	2880STDY5682571	SAMEA2273647	PRJEB5065	Scaffold	5.78066	56.2	unkown	Homo sapiens	United Kingdom
Klebsiella michiganensis	Klebsiella michiganensis	2880STDY5682598	SAMEA2273674	PRJEB5065	Scaffold	6.40963	55.4	50	Homo sapiens	United Kingdom
Klebsiella michiganensis	Klebsiella michiganensis	2880STDY5682653	SAMEA2273728	PRJEB5065	Scaffold	5.95786	56	11	Homo sapiens	United Kingdom
Klebsiella michiganensis	Klebsiella michiganensis	2880STDY5682685	SAMEA2273760	PRJEB5065	Scaffold	6.17757	55.8	88	Homo sapiens	United Kingdom
Klebsiella michiganensis	Klebsiella michiganensis	2880STDY5682693	SAMEA2273768	PRJEB5065	Scaffold	5.95945	56	11	Homo sapiens	United Kingdom
Klebsiella michiganensis	Klebsiella michiganensis	2880STDY5682809	SAMEA2273883	PRJEB5065	Scaffold	6.20633	55.9	85	Homo sapiens	United Kingdom
Klebsiella michiganensis	Klebsiella michiganensis	337_KOXY	SAMN03197527	PRJNA267549	Scaffold	6.1731	55.8	unkown	Homo sapiens	USA
Klebsiella michiganensis	Klebsiella michiganensis	345_KOXY	SAMN03197536	PRJNA267549	Scaffold	6.29286	55.8	41	Homo sapiens	USA
Klebsiella michiganensis	Klebsiella michiganensis	3T412C	SAMN06006480	PRJNA352878	Contig	6.20834	55.7	unkown	unkown	Peru
Klebsiella michiganensis	Klebsiella michiganensis	401065-17	SAMN12212153	PRJNA543274	Contig	5.94459	55.9	unkown	Homo sapiens	Switzerland
Klebsiella michiganensis	Klebsiella michiganensis	442_KOXY	SAMN03197634	PRJNA267549	Scaffold	5.95016	55.6	92	Homo sapiens	USA
Klebsiella michiganensis	Klebsiella michiganensis	4928STDY7071103	SAMEA104567214	PRJEB22252	Scaffold	6.44419	55.8	85	Homo sapiens	United Kingdom
Klebsiella michiganensis	Klebsiella michiganensis	4928STDY7071104	SAMEA104567215	PRJEB22252	Scaffold	6.44321	55.8	85	Homo sapiens	United Kingdom
Klebsiella michiganensis	Klebsiella michiganensis	4928STDY7071118	SAMEA104567229	PRJEB22252	Scaffold	6.19158	55.8	157	Homo sapiens	United Kingdom
Klebsiella michiganensis	Klebsiella michiganensis	4928STDY7071119	SAMEA104567230	PRJEB22252	Scaffold	6.14851	55.8	157	Homo sapiens	United Kingdom
Klebsiella michiganensis	Klebsiella michiganensis	4928STDY7071120	SAMEA104567231	PRJEB22252	Scaffold	6.12866	55.9	157	Homo sapiens	United Kingdom
Klebsiella michiganensis	Klebsiella michiganensis	4928STDY7071121	SAMEA104567232	PRJEB22252	Scaffold	6.0583	55.9	44	Homo sapiens	United Kingdom
Klebsiella michiganensis	Klebsiella michiganensis	4928STDY7071129	SAMEA104567240	PRJEB22252	Scaffold	6.03531	56	unkown	Homo sapiens	United Kingdom
Klebsiella michiganensis	Klebsiella michiganensis	4928STDY7071130	SAMEA104567241	PRJEB22252	Scaffold	6.21487	55.7	unkown	Homo sapiens	United Kingdom
Klebsiella michiganensis	Klebsiella michiganensis	4928STDY7071131	SAMEA104567242	PRJEB22252	Scaffold	6.22055	55.7	unkown	Homo sapiens	United Kingdom
Klebsiella michiganensis	Klebsiella michiganensis	4928STDY7071132	SAMEA104567243	PRJEB22252	Scaffold	6.22578	55.7	unkown	Homo sapiens	United Kingdom
Klebsiella michiganensis	Klebsiella michiganensis	4928STDY7071157	SAMEA104567256	PRJEB22252	Scaffold	6.03892	56	unkown	Homo sapiens	United Kingdom
Klebsiella michiganensis	Klebsiella michiganensis	4928STDY7071158	SAMEA104567257	PRJEB22252	Scaffold	6.03226	56	unkown	Homo sapiens	United Kingdom
Klebsiella michiganensis	Klebsiella michiganensis	4928STDY7071159	SAMEA104567258	PRJEB22252	Scaffold	6.04043	56	unkown	Homo sapiens	United Kingdom
Klebsiella michiganensis	Klebsiella michiganensis	4928STDY7071170	SAMEA104567281	PRJEB22252	Scaffold	6.36373	55.9	108	Homo sapiens	United Kingdom
Klebsiella michiganensis	Klebsiella michiganensis	4928STDY7071171	SAMEA104567282	PRJEB22252	Chromosome	6.48433	55.4	88	Homo sapiens	United Kingdom
Klebsiella michiganensis	Klebsiella michiganensis	4928STDY7071172	SAMEA104567283	PRJEB22252	Scaffold	6.01004	55.9	88	Homo sapiens	United Kingdom
Klebsiella michiganensis	Klebsiella michiganensis	4928STDY7071176	SAMEA104567287	PRJEB22252	Scaffold	6.36634	55.9	108	Homo sapiens	United Kingdom
Klebsiella michiganensis	Klebsiella michiganensis	4928STDY7071177	SAMEA104567288	PRJEB22252	Scaffold	6.26007	55.7	88	Homo sapiens	United Kingdom
Klebsiella michiganensis	Klebsiella michiganensis	4928STDY7071178	SAMEA104567289	PRJEB22252	Scaffold	6.25804	55.7	88	Homo sapiens	United Kingdom
Klebsiella michiganensis	Klebsiella michiganensis	4928STDY7071186	SAMEA104567297	PRJEB22252	Chromosome	6.0147	55.6	29	Homo sapiens	United Kingdom
Klebsiella michiganensis	Klebsiella michiganensis	4928STDY7071292	SAMEA104567402	PRJEB22252	Chromosome	6.01736	55.7	unkown	Homo sapiens	United Kingdom
Klebsiella michiganensis	Klebsiella michiganensis	4928STDY7071300	SAMEA104567410	PRJEB22252	Contig	6.41441	55.2	40	Homo sapiens	United Kingdom
Klebsiella michiganensis	Klebsiella michiganensis	4928STDY7071306	SAMEA104567416	PRJEB22252	Contig	6.12966	55.6	unkown	Homo sapiens	United Kingdom
Klebsiella michiganensis	Klebsiella michiganensis	4928STDY7071315	SAMEA104567425	PRJEB22252	Contig	6.20652	55.8	109	Homo sapiens	United Kingdom
Klebsiella michiganensis	Klebsiella michiganensis	4928STDY7071331	SAMEA104567441	PRJEB22252	Contig	5.95372	55.4	29	Homo sapiens	United Kingdom
Klebsiella michiganensis	Klebsiella michiganensis	4928STDY7071332	SAMEA104567442	PRJEB22252	Contig	5.86911	55.7	29	Homo sapiens	United Kingdom
Klebsiella michiganensis	Klebsiella michiganensis	4928STDY7071333	SAMEA104567443	PRJEB22252	Scaffold	5.9545	55.4	29	Homo sapiens	United Kingdom
Klebsiella michiganensis	Klebsiella michiganensis	4928STDY7071334	SAMEA104567444	PRJEB22252	Scaffold	6.30868	55.8	88	Homo sapiens	United Kingdom
Klebsiella michiganensis	Klebsiella michiganensis	4928STDY7071335	SAMEA104567445	PRJEB22252	Contig	6.2256	55.8	88	Homo sapiens	United Kingdom
Klebsiella michiganensis	Klebsiella michiganensis	4928STDY7071337	SAMEA104567447	PRJEB22252	Contig	5.9177	55.9	unkown	Homo sapiens	United Kingdom
Klebsiella michiganensis	Klebsiella michiganensis	4928STDY7071339	SAMEA104567449	PRJEB22252	Scaffold	5.88023	56.1	unkown	Homo sapiens	United Kingdom
Klebsiella michiganensis	Klebsiella michiganensis	4928STDY7071362	SAMEA104567472	PRJEB22252	Scaffold	6.47633	54.6	50	Homo sapiens	United Kingdom
Klebsiella michiganensis	Klebsiella michiganensis	4928STDY7071363	SAMEA104567473	PRJEB22252	Contig	6.21615	55.6	50	Homo sapiens	United Kingdom
Klebsiella michiganensis	Klebsiella michiganensis	4928STDY7071458	SAMEA104567566	PRJEB22252	Scaffold	6.11833	55.6	unkown	Homo sapiens	United Kingdom
Klebsiella michiganensis	Klebsiella michiganensis	4928STDY7071467	SAMEA104567575	PRJEB22252	Contig	6.61012	54.5	109	Homo sapiens	United Kingdom
Klebsiella michiganensis	Klebsiella michiganensis	4928STDY7071613	SAMEA104567718	PRJEB22252	Scaffold	6.33417	55.7	85	Homo sapiens	United Kingdom
Klebsiella michiganensis	Klebsiella michiganensis	4928STDY7071614	SAMEA104567719	PRJEB22252	Scaffold	6.33796	55.7	85	Homo sapiens	United Kingdom
Klebsiella michiganensis	Klebsiella michiganensis	4928STDY7071654	SAMEA104567760	PRJEB22252	Scaffold	6.364	55.5	13	Homo sapiens	United Kingdom
Klebsiella michiganensis	Klebsiella michiganensis	4928STDY7071657	SAMEA104567763	PRJEB22252	Scaffold	6.35595	55.8	unkown	Homo sapiens	United Kingdom
Klebsiella michiganensis	Klebsiella michiganensis	4928STDY7071671	SAMEA104567776	PRJEB22252	Scaffold	6.36712	55.9	85	Homo sapiens	United Kingdom
Klebsiella michiganensis	Klebsiella michiganensis	4928STDY7071677	SAMEA4608424	PRJEB22252	Scaffold	6.16169	55.9	151	Homo sapiens	United Kingdom
Klebsiella michiganensis	Klebsiella michiganensis	4928STDY7071678	SAMEA4608425	PRJEB22252	Scaffold	6.15871	55.9	151	Homo sapiens	United Kingdom
Klebsiella michiganensis	Klebsiella michiganensis	4928STDY7071679	SAMEA4608426	PRJEB22252	Scaffold	6.15066	55.9	151	Homo sapiens	United Kingdom
Klebsiella michiganensis	Klebsiella michiganensis	4928STDY7071682	SAMEA4608429	PRJEB22252	Scaffold	6.26364	55.8	unkown	Homo sapiens	United Kingdom
Klebsiella michiganensis	Klebsiella michiganensis	4928STDY7071706	SAMEA4608452	PRJEB22252	Scaffold	5.90891	55.5	29	Homo sapiens	United Kingdom
Klebsiella michiganensis	Klebsiella michiganensis	4928STDY7071709	SAMEA4608455	PRJEB22252	Scaffold	6.50922	55.5	177	Homo sapiens	United Kingdom
Klebsiella michiganensis	Klebsiella michiganensis	4928STDY7387706	SAMEA104694343	PRJEB22252	Chromosome	6.74457	55.2	44	Homo sapiens	United Kingdom
Klebsiella michiganensis	Klebsiella michiganensis	4928STDY7387714	SAMEA104694351	PRJEB22252	Scaffold	5.63296	56.4	50	Homo sapiens	United Kingdom
Klebsiella michiganensis	Klebsiella michiganensis	4928STDY7387738	SAMEA104694375	PRJEB22252	Chromosome	5.90647	56.1	unkown	Homo sapiens	United Kingdom
Klebsiella michiganensis	Klebsiella michiganensis	4928STDY7387739	SAMEA104694376	PRJEB22252	Chromosome	6.28173	55.6	40	Homo sapiens	United Kingdom
Klebsiella michiganensis	Klebsiella michiganensis	4928STDY7387741	SAMEA104694378	PRJEB22252	Scaffold	6.24004	55.6	40	Homo sapiens	United Kingdom
Klebsiella michiganensis	Klebsiella michiganensis	4928STDY7387742	SAMEA104694379	PRJEB22252	Contig	5.93679	56	40	Homo sapiens	United Kingdom
Klebsiella michiganensis	Klebsiella michiganensis	4928STDY7387747	SAMEA104694384	PRJEB22252	Scaffold	6.05975	55.9	40	Homo sapiens	United Kingdom
Klebsiella michiganensis	Klebsiella michiganensis	4928STDY7387753	SAMEA104694390	PRJEB22252	Contig	6.34085	55.5	50	Homo sapiens	United Kingdom
Klebsiella michiganensis	Klebsiella michiganensis	4928STDY7387756	SAMEA104694393	PRJEB22252	Scaffold	6.38932	55.8	unkown	Homo sapiens	United Kingdom
Klebsiella michiganensis	Klebsiella michiganensis	4928STDY7387757	SAMEA104694394	PRJEB22252	Scaffold	6.39532	55.8	unkown	Homo sapiens	United Kingdom
Klebsiella michiganensis	Klebsiella michiganensis	4928STDY7387759	SAMEA104694396	PRJEB22252	Chromosome	5.93272	55.9	177	Homo sapiens	United Kingdom
Klebsiella michiganensis	Klebsiella michiganensis	4928STDY7387779	SAMEA104694418	PRJEB22252	Contig	5.85729	55.6	29	Homo sapiens	United Kingdom
Klebsiella michiganensis	Klebsiella michiganensis	4928STDY7387924	SAMEA4623339	PRJEB22252	Scaffold	6.1031	55.9	108	Homo sapiens	United Kingdom
Klebsiella michiganensis	Klebsiella michiganensis	659_KOXY	SAMN03197861	PRJNA267549	Scaffold	5.85325	55.9	11	Homo sapiens	USA
Klebsiella michiganensis	Klebsiella michiganensis	793_KOXY	SAMN03198005	PRJNA267549	Scaffold	5.99206	55.9	11	Homo sapiens	USA
Klebsiella michiganensis	Klebsiella michiganensis	97_38	SAMN06014568	PRJNA353361	Contig	6.514	55.6	50	Homo sapiens	USA
Klebsiella michiganensis	Klebsiella michiganensis	A10	SAMN07793278	PRJNA414542	Scaffold	6.18395	55.8	unkown	animals	USA
Klebsiella michiganensis	Klebsiella michiganensis	A11	SAMN07793279	PRJNA414542	Scaffold	6.02324	55.4	unkown	animals	USA
Klebsiella michiganensis	Klebsiella michiganensis	A2	SAMN07793213	PRJNA414542	Scaffold	6.60317	55.1	unkown	animals	USA
Klebsiella michiganensis	Klebsiella michiganensis	A202R3B6	SAMN09396863	PRJNA429538	Contig	6.40255	55.1	29	Homo sapiens	South Africa
Klebsiella michiganensis	Klebsiella michiganensis	AKKL-001	SAMN15755083	PRJNA655785	Complete	6.14959	55.8	unkown	animals	China
Klebsiella michiganensis	Klebsiella michiganensis	AR375	SAMN07291518	PRJNA316321	Complete	6.52549	55.6107	52	unkown	unkown
Klebsiella michiganensis	Klebsiella michiganensis	AS012270	SAMN12250589	PRJNA553678	Scaffold	6.22117	55.9	50	Homo sapiens	USA
Klebsiella michiganensis	Klebsiella michiganensis	AS012383	SAMN12250702	PRJNA553678	Scaffold	6.66835	56.1	103	Homo sapiens	USA
Klebsiella michiganensis	Klebsiella michiganensis	AS012446	SAMN12250765	PRJNA553678	Scaffold	6.04289	56.1	32	Homo sapiens	USA
Klebsiella michiganensis	Klebsiella michiganensis	AS012456	SAMN12250775	PRJNA553678	Scaffold	6.25993	55.8	11	Homo sapiens	USA
Klebsiella michiganensis	Klebsiella michiganensis	AS012469	SAMN12250788	PRJNA553678	Scaffold	6.25032	55.9	43	Homo sapiens	USA
Klebsiella michiganensis	Klebsiella michiganensis	AS012477	SAMN12250796	PRJNA553678	Scaffold	6.31635	55.9	unkown	Homo sapiens	USA
Klebsiella michiganensis	Klebsiella michiganensis	AS012494	SAMN12250813	PRJNA553678	Scaffold	6.03762	56	unkown	Homo sapiens	USA
Klebsiella michiganensis	Klebsiella michiganensis	BD177	SAMN13911826	PRJNA602959	Complete	6.8127	55.049	unkown	animals	China
Klebsiella michiganensis	Klebsiella michiganensis	BD-50-Km	SAMN16233476	PRJNA664790	Complete	6.86506	55.4487	unkown	Homo sapiens	Switzerland
Klebsiella michiganensis	Klebsiella michiganensis	Biosolid-27	SAMN14258344	PRJNA609701	Complete	5.89121	56.1	unkown	unkown	unkown
Klebsiella michiganensis	Klebsiella michiganensis	C52	SAMN12289379	PRJNA550014	Complete	6.31233	55.8186	108	Homo sapiens	Australia
Klebsiella michiganensis	Klebsiella michiganensis	CAV1755	SAMN03733822	PRJNA246471	Contig	7.14848	55.5	unkown	Homo sapiens	USA
Klebsiella michiganensis	Klebsiella michiganensis	CCRI-24235	SAMN20153793	PRJNA744893	Complete	6.12831	55.8919	unkown	Homo sapiens	Canada
Klebsiella michiganensis	Klebsiella michiganensis	CCUG-66515	SAMN12697578	PRJNA563568	Contig	6.15695	56	84	unkown	USA
Klebsiella michiganensis	Klebsiella michiganensis	CH2	SAMN03145042	PRJNA265011	Contig	5.92612	56	unkown	unkown	Malaysia
Klebsiella michiganensis	Klebsiella michiganensis	CH5	SAMN03776119	PRJNA287090	Contig	5.92122	56	unkown	animals	Malaysia
Klebsiella michiganensis	Klebsiella michiganensis	Colony351	SAMN17774995	PRJNA668870	Chromosome	6.33774	55.6	unkown	unkown	Thailand
Klebsiella michiganensis	Klebsiella michiganensis	Colony483	SAMN17774997	PRJNA668870	Chromosome	6.35072	55.6	unkown	unkown	Thailand
Klebsiella michiganensis	Klebsiella michiganensis	Colony517	SAMN17774996	PRJNA668870	Chromosome	6.34468	55.7	68	unkown	Thailand
Klebsiella michiganensis	Klebsiella michiganensis	CPE5	SAMN16125013	PRJNA662907	Contig	6.27403	55.4326	95	unkown	unkown
Klebsiella michiganensis	Klebsiella michiganensis	CPE6	SAMN16125014	PRJNA662907	Contig	6.15602	55.4322	95	unkown	unkown
Klebsiella michiganensis	Klebsiella michiganensis	CPO116	SAMN17487922	PRJNA693599	Contig	6.49613	55.4	50	Homo sapiens	Australia
Klebsiella michiganensis	Klebsiella michiganensis	CRN-27	SAMN14531576	PRJNA622881	Scaffold	5.84146	56	unkown	animals	India
Klebsiella michiganensis	Klebsiella michiganensis	CVUAS-11390	SAMN08116998	PRJNA420640	Contig	6.26637	55.7	84	unkown	Germany
Klebsiella michiganensis	Klebsiella michiganensis	CVUAS-11486	SAMN08117040	PRJNA420636	Contig	5.97523	55.8	29	animals	Germany
Klebsiella michiganensis	Klebsiella michiganensis	CVUAS-11487	SAMN08117042	PRJNA420635	Contig	5.79154	56.2	unkown	animals	Germany
Klebsiella michiganensis	Klebsiella michiganensis	CVUAS-11560.2	SAMN09475183	PRJNA477562	Contig	5.94701	56.1	unkown	animals	Germany
Klebsiella michiganensis	Klebsiella michiganensis	CVUAS-11699	SAMN08383930	PRJNA431092	Contig	6.10016	55.8	unkown	animals	Germany
Klebsiella michiganensis	Klebsiella michiganensis	CZ598	SAMN18753391	PRJNA722384	Complete	6.49458	55.3959	180	Homo sapiens	Czech Republic
Klebsiella michiganensis	Klebsiella michiganensis	D1	SAMN07793220	PRJNA414542	Scaffold	5.76877	56	unkown	animals	USA
Klebsiella michiganensis	Klebsiella michiganensis	D40	SAMN07793281	PRJNA414542	Scaffold	6.00947	56	27	animals	USA
Klebsiella michiganensis	Klebsiella michiganensis	DPB_3	SAMN06009455	PRJNA184698	Contig	6.58211	55.5	unkown	unkown	USA
Klebsiella michiganensis	Klebsiella michiganensis	DSM-25444	SAMN07187491	PRJNA388837	Scaffold	6.19301	56	84	unkown	USA
Klebsiella michiganensis	Klebsiella michiganensis	E718	SAMN02603642	PRJNA167370	Complete	6.56168	55.5213	27	Homo sapiens	Taiwan
Klebsiella michiganensis	Klebsiella michiganensis	EC608	SAMN11246454	PRJNA528851	Contig	6.06044	56.1	unkown	unkown	Italy
Klebsiella michiganensis	Klebsiella michiganensis	ET24	SAMN16729814	PRJNA634137	Contig	6.03382	56.1	27	Homo sapiens	Lebanon
Klebsiella michiganensis	Klebsiella michiganensis	F107	SAMN07411959	PRJNA395651	Complete	6.15254	55.3669	unkown	Homo sapiens	China
Klebsiella michiganensis	Klebsiella michiganensis	F52	SAMN14262042	PRJNA609897	Contig	6.25307	55.7	unkown	Homo sapiens	Spain
Klebsiella michiganensis	Klebsiella michiganensis	FDAARGOS_647	SAMN11056362	PRJNA231221	Complete	6.65659	55.5953	180	Homo sapiens	USA
Klebsiella michiganensis	Klebsiella michiganensis	FDAARGOS_66	SAMN02934515	PRJNA231221	Contig	6.4777	55.8	unkown	Homo sapiens	USA
Klebsiella michiganensis	Klebsiella michiganensis	GEO_33_Up_A	SAMN09289747	PRJNA472583	Scaffold	6.84757	55.3	88	unkown	USA
Klebsiella michiganensis	Klebsiella michiganensis	GEO_49_Down_A	SAMN09289758	PRJNA472583	Scaffold	6.39482	55.3	127	unkown	USA
Klebsiella michiganensis	Klebsiella michiganensis	GY84G39	SAMN03737905	PRJNA285085	Scaffold	6.39092	55.4	unkown	Homo sapiens	USA
Klebsiella michiganensis	Klebsiella michiganensis	H08	SAMN17180721	PRJNA688543	Contig	6.08265	55.6	unkown	unkown	USA
Klebsiella michiganensis	Klebsiella michiganensis	H1g	SAMN02729846	PRJNA226202	Contig	5.84092	56	52	unkown	Malaysia
Klebsiella michiganensis	Klebsiella michiganensis	HH14	SAMN14258347	PRJNA609701	Contig	6.45031	55.5	unkown	unkown	unkown
Klebsiella michiganensis	Klebsiella michiganensis	HKOPL1	SAMN03081460	PRJNA194061	Complete	5.91441	55.9	unkown	animals	unkown
Klebsiella michiganensis	Klebsiella michiganensis	IS1015-72	SAMN08963301	PRJNA451179	Contig	6.54228	55.8	unkown	unkown	Sweden
Klebsiella michiganensis	Klebsiella michiganensis	JGM22	SAMN17146120	PRJNA687492	Scaffold	5.84786	55.6	unkown	animals	USA
Klebsiella michiganensis	Klebsiella michiganensis	JH07	SAMN14604412	PRJNA615066	Contig	5.89977	55.9	unkown	unkown	Germany
Klebsiella michiganensis	Klebsiella michiganensis	JNQH491	SAMN19186367	PRJNA702614	Complete	6.55277	55.3584	109	Homo sapiens	China
Klebsiella michiganensis	Klebsiella michiganensis	K1439	SAMN07344979	PRJNA393804	Contig	6.13581	55.9	27	Homo sapiens	China
Klebsiella michiganensis	Klebsiella michiganensis	K516	SAMN07315162	PRJNA393093	Complete	6.41874	55.8747	27	Homo sapiens	China
Klebsiella michiganensis	Klebsiella michiganensis	K518	SAMN07551913	PRJNA393093	Complete	6.41857	55.8754	27	Homo sapiens	China
Klebsiella michiganensis	Klebsiella michiganensis	KA43_C	SAMN13301616	PRJNA480723	Contig	6.28866	55.5	unkown	Homo sapiens	Australia
Klebsiella michiganensis	Klebsiella michiganensis	KCRI-40	SAMEA4646313	PRJEB26616	Contig	6.37896	55.2	unkown	Homo sapiens	Tanzania
Klebsiella michiganensis	Klebsiella michiganensis	KCRI-567C	SAMEA4646320	PRJEB26616	Contig	6.0544	55.9	unkown	Homo sapiens	Tanzania
Klebsiella michiganensis	Klebsiella michiganensis	KCTC-1686	SAMN02603580	PRJNA65523	Complete	5.97411	56	28	unkown	unkown
Klebsiella michiganensis	Klebsiella michiganensis	KE4018	SAMN12349705	PRJNA546126	Contig	6.26663	55.7	unkown	Homo sapiens	Germany
Klebsiella michiganensis	Klebsiella michiganensis	KLEB011	SAMN17272039	PRJNA690982	Contig	6.09204	55.7	unkown	Homo sapiens	Australia
Klebsiella michiganensis	Klebsiella michiganensis	KLEB013	SAMN17319805	PRJNA690982	Contig	5.59141	56.1	unkown	Homo sapiens	Australia
Klebsiella michiganensis	Klebsiella michiganensis	KLEB014	SAMN17319806	PRJNA690982	Contig	6.12766	55.9	43	Homo sapiens	Australia
Klebsiella michiganensis	Klebsiella michiganensis	KLEB015	SAMN17319807	PRJNA690982	Contig	6.18401	55.8	135	Homo sapiens	Australia
Klebsiella michiganensis	Klebsiella michiganensis	KLEB016	SAMN17319808	PRJNA690982	Contig	6.42284	55.7	64	Homo sapiens	Australia
Klebsiella michiganensis	Klebsiella michiganensis	KLO00005	SAMN09400884	PRJNA475751	Contig	6.42105	55.6	85	Homo sapiens	USA
Klebsiella michiganensis	Klebsiella michiganensis	KLO00010	SAMN09400888	PRJNA475751	Contig	6.04584	56	84	Homo sapiens	USA
Klebsiella michiganensis	Klebsiella michiganensis	KLO00011	SAMN09400889	PRJNA475751	Contig	6.04769	56	84	Homo sapiens	USA
Klebsiella michiganensis	Klebsiella michiganensis	KLO00012	SAMN09400890	PRJNA475751	Contig	6.05138	56	84	Homo sapiens	USA
Klebsiella michiganensis	Klebsiella michiganensis	KLO00013	SAMN09400891	PRJNA475751	Contig	6.07473	56	27	Homo sapiens	USA
Klebsiella michiganensis	Klebsiella michiganensis	KLO00015	SAMN10435691	PRJNA475751	Contig	7.00496	55.4	43	Homo sapiens	USA
Klebsiella michiganensis	Klebsiella michiganensis	KLO00016	SAMN10435692	PRJNA475751	Scaffold	6.89127	55.4	43	Homo sapiens	USA
Klebsiella michiganensis	Klebsiella michiganensis	KLO00018	SAMN10435694	PRJNA475751	Scaffold	6.04903	56	unkown	Homo sapiens	USA
Klebsiella michiganensis	Klebsiella michiganensis	KLO00019	SAMN11285031	PRJNA475751	Contig	6.18663	55.6	85	Homo sapiens	USA
Klebsiella michiganensis	Klebsiella michiganensis	KLO00020	SAMN11285032	PRJNA475751	Contig	6.24553	55.7	unkown	Homo sapiens	USA
Klebsiella michiganensis	Klebsiella michiganensis	KLO00023	SAMN11285033	PRJNA475751	Contig	6.50346	55.9	unkown	Homo sapiens	USA
Klebsiella michiganensis	Klebsiella michiganensis	KLO00029	SAMN12220378	PRJNA475751	Contig	6.03464	55.9	43	Homo sapiens	USA
Klebsiella michiganensis	Klebsiella michiganensis	KLO00030	SAMN12220379	PRJNA475751	Contig	5.93042	56.1	32	Homo sapiens	USA
Klebsiella michiganensis	Klebsiella michiganensis	KLO00031	SAMN12220380	PRJNA475751	Contig	5.93988	56.1	32	Homo sapiens	USA
Klebsiella michiganensis	Klebsiella michiganensis	KLO00038	SAMN16340196	PRJNA475751	Contig	6.03305	56	11	Homo sapiens	USA
Klebsiella michiganensis	Klebsiella michiganensis	Kmfe267	SAMN18138829	PRJNA638288	Complete	6.39829	55.5163	unkown	Homo sapiens	China
Klebsiella michiganensis	Klebsiella michiganensis	KMISG1	SAMN09829938	PRJNA485881	Contig	6.10711	56.0595	27	Homo sapiens	Switzerland
Klebsiella michiganensis	Klebsiella michiganensis	KNU07	SAMN12233455	PRJNA553277	Complete	6.2709	55.7765	44	unkown	South Korea
Klebsiella michiganensis	Klebsiella michiganensis	KO12_C	SAMN13301602	PRJNA480723	Contig	6.03641	56	27	Homo sapiens	Australia
Klebsiella michiganensis	Klebsiella michiganensis	KO13047	SAMN12220016	PRJNA552260	Contig	6.22633	55.5637	unkown	Homo sapiens	Germany
Klebsiella michiganensis	Klebsiella michiganensis	KO13048	SAMN12220017	PRJNA552260	Contig	6.23249	55.5637	unkown	Homo sapiens	Germany
Klebsiella michiganensis	Klebsiella michiganensis	KO13137a	SAMN12220018	PRJNA552260	Contig	6.21654	55.5636	unkown	Homo sapiens	Germany
Klebsiella michiganensis	Klebsiella michiganensis	KO13459-1	SAMN12219632	PRJNA552260	Contig	6.51601	55.3677	unkown	unkown	Germany
Klebsiella michiganensis	Klebsiella michiganensis	KO14641	SAMN12220019	PRJNA552260	Contig	6.24114	55.5637	unkown	unkown	Germany
Klebsiella michiganensis	Klebsiella michiganensis	KO14657	SAMN12220020	PRJNA552260	Contig	6.24054	55.5637	unkown	unkown	Germany
Klebsiella michiganensis	Klebsiella michiganensis	KO16162	SAMN12220021	PRJNA552260	Contig	6.22693	55.5637	unkown	unkown	Germany
Klebsiella michiganensis	Klebsiella michiganensis	KO16290	SAMN12220030	PRJNA552260	Contig	5.98174	55.5622	29	Homo sapiens	Germany
Klebsiella michiganensis	Klebsiella michiganensis	KO17045	SAMN12220031	PRJNA552260	Contig	5.98358	55.5622	29	Homo sapiens	Germany
Klebsiella michiganensis	Klebsiella michiganensis	KO36_C	SAMN13301605	PRJNA480723	Contig	6.16619	55.8	40	Homo sapiens	Australia
Klebsiella michiganensis	Klebsiella michiganensis	KO45182	SAMN16933258	PRJNA700516	Scaffold	6.63641	55.7866	84	Homo sapiens	China
Klebsiella michiganensis	Klebsiella michiganensis	KO46817	SAMN16933264	PRJNA700516	Contig	6.31023	56	144	Homo sapiens	Czech Republic
Klebsiella michiganensis	Klebsiella michiganensis	KO66_H	SAMN13301610	PRJNA480723	Contig	6.15569	55.9	27	Homo sapiens	Australia
Klebsiella michiganensis	Klebsiella michiganensis	KO7_H	SAMN13301600	PRJNA480723	Contig	6.19127	55.9	196	Homo sapiens	Australia
Klebsiella michiganensis	Klebsiella michiganensis	KO70_H	SAMN13301611	PRJNA480723	Contig	6.08668	56	unkown	Homo sapiens	Australia
Klebsiella michiganensis	Klebsiella michiganensis	KO99_C	SAMN13301612	PRJNA480723	Contig	5.75068	56.1	unkown	Homo sapiens	Australia
Klebsiella michiganensis	Klebsiella michiganensis	KONIH10	SAMN06040439	PRJNA430813	Contig	6.20823	55.9	84	unkown	USA
Klebsiella michiganensis	Klebsiella michiganensis	Kop	SAMN15634860	PRJNA656584	Contig	5.81267	55.7	unkown	unkown	Guatemala
Klebsiella michiganensis	Klebsiella michiganensis	Kox37	SAMN10639457	PRJNA511522	Contig	6.33323	55.4	52	Homo sapiens	Hungary
Klebsiella michiganensis	Klebsiella michiganensis	Lac4	SAMN16954134	PRJNA681464	Contig	6.35921	55.9	98	unkown	China
Klebsiella michiganensis	Klebsiella michiganensis	LDS17	SAMN16931446	PRJNA681064	Complete	5.79169	56.1	unkown	unkown	unkown
Klebsiella michiganensis	Klebsiella michiganensis	M1	SAMN02887315	PRJNA253752	Complete	6.31138	55.85	108	unkown	South Korea
Klebsiella michiganensis	Klebsiella michiganensis	M82255	SAMN10743308	PRJNA512395	Complete	6.60452	55.5301	unkown	Homo sapiens	Australia
Klebsiella michiganensis	Klebsiella michiganensis	MGH175	SAMN04521924	PRJNA271899	Scaffold	6.43832	55.7	143	Homo sapiens	USA
Klebsiella michiganensis	Klebsiella michiganensis	MGH176	SAMN04521925	PRJNA271899	Scaffold	6.14727	55.6	unkown	Homo sapiens	USA
Klebsiella michiganensis	Klebsiella michiganensis	MGH-27	SAMN02138567	PRJNA201942	Scaffold	6.36398	55.4	29	unkown	unkown
Klebsiella michiganensis	Klebsiella michiganensis	MGH-41	SAMN02138581	PRJNA201956	Scaffold	6.44086	55.7	143	unkown	unkown
Klebsiella michiganensis	Klebsiella michiganensis	MGH87	SAMN03280222	PRJNA271899	Scaffold	6.62817	55.7	143	Homo sapiens	unkown
Klebsiella michiganensis	Klebsiella michiganensis	MGYG-HGUT-02351	SAMEA5851855	PRJEB33885	Contig	6.6849	55.7	202	unkown	USA
Klebsiella michiganensis	Klebsiella michiganensis	NCTC11685	SAMEA3282970	PRJEB6403	Contig	5.91927	55.8	unkown	Homo sapiens	United Kingdom
Klebsiella michiganensis	Klebsiella michiganensis	NCTC11694	SAMEA2709021	PRJEB6403	Contig	6.10707	55.9	unkown	unkown	unkown
Klebsiella michiganensis	Klebsiella michiganensis	NCTC9161	SAMEA3310345	PRJEB6403	Contig	6.03314	56	unkown	unkown	unkown
Klebsiella michiganensis	Klebsiella michiganensis	NCTC9186	SAMEA3340633	PRJEB6403	Contig	5.97142	55.7	unkown	environmental	unkown
Klebsiella michiganensis	Klebsiella michiganensis	NRZ-36109	SAMN17371821	PRJNA692829	Scaffold	6.06799	56	unkown	Homo sapiens	Germany
Klebsiella michiganensis	Klebsiella michiganensis	NRZ-36455	SAMN17371823	PRJNA692829	Scaffold	6.07445	56	unkown	Homo sapiens	Germany
Klebsiella michiganensis	Klebsiella michiganensis	NRZ-36521	SAMN17371824	PRJNA692829	Scaffold	5.96848	55.9	unkown	Homo sapiens	Germany
Klebsiella michiganensis	Klebsiella michiganensis	NRZ-36825	SAMN17371826	PRJNA692829	Scaffold	5.97461	55.9	unkown	Homo sapiens	Germany
Klebsiella michiganensis	Klebsiella michiganensis	NRZ-36826	SAMN17371827	PRJNA692829	Scaffold	5.98251	55.9	unkown	Homo sapiens	Germany
Klebsiella michiganensis	Klebsiella michiganensis	NRZ-41473	SAMN17371848	PRJNA692829	Scaffold	6.02487	56	unkown	Homo sapiens	Germany
Klebsiella michiganensis	Klebsiella michiganensis	P049A-W	SAMN09204079	PRJNA471164	Scaffold	6.1921	55.8	unkown	Homo sapiens	United Kingdom
Klebsiella michiganensis	Klebsiella michiganensis	P095L-Y	SAMN09204099	PRJNA471164	Scaffold	6.29244	55.5	157	Homo sapiens	United Kingdom
Klebsiella michiganensis	Klebsiella michiganensis	PBIO727	SAMEA6574532	PRJEB36565	Contig	6.16996	55.7	unkown	animals	Rwanda
Klebsiella michiganensis	Klebsiella michiganensis	PHS-890	SAMN03704191	PRJNA284626	Contig	6.35462	55.8	202	Homo sapiens	Germany
Klebsiella michiganensis	Klebsiella michiganensis	PHS-892	SAMN03704192	PRJNA284628	Contig	6.35256	55.8	202	Homo sapiens	Germany
Klebsiella michiganensis	Klebsiella michiganensis	PS_Koxy1	SAMN12648328	PRJNA562720	Scaffold	6.27178	55.7	138	Homo sapiens	United Kingdom
Klebsiella michiganensis	Klebsiella michiganensis	PS_Koxy2	SAMN12648329	PRJNA562720	Scaffold	6.27538	55.8	138	Homo sapiens	United Kingdom
Klebsiella michiganensis	Klebsiella michiganensis	PS_Koxy4	SAMN12648330	PRJNA562720	Scaffold	6.29488	55.7	138	Homo sapiens	United Kingdom
Klebsiella michiganensis	Klebsiella michiganensis	R8A	SAMN02797823	PRJNA248329	Contig	6.30037	55.5	unkown	unkown	Malaysia
Klebsiella michiganensis	Klebsiella michiganensis	RHB20-C01	SAMN15148173	PRJNA605147	Contig	6.24001	55.4842	unkown	unkown	United Kingdom
Klebsiella michiganensis	Klebsiella michiganensis	RHB20-C02	SAMN15148174	PRJNA605147	Complete	6.23606	55.4918	unkown	unkown	United Kingdom
Klebsiella michiganensis	Klebsiella michiganensis	RHBSTW-00109	SAMN15148490	PRJNA605147	Contig	6.33705	55.591	135	unkown	United Kingdom
Klebsiella michiganensis	Klebsiella michiganensis	RHBSTW-00167	SAMN15148522	PRJNA605147	Complete	6.54429	55.4702	unkown	unkown	United Kingdom
Klebsiella michiganensis	Klebsiella michiganensis	RHBSTW-00409	SAMN15148604	PRJNA605147	Complete	6.60352	55.1486	95	unkown	United Kingdom
Klebsiella michiganensis	Klebsiella michiganensis	RHBSTW-00676	SAMN15148681	PRJNA605147	Chromosome	6.19578	55.5785	unkown	unkown	United Kingdom
Klebsiella michiganensis	Klebsiella michiganensis	RHBSTW-00900	SAMN15148734	PRJNA605147	Contig	6.64921	55.3418	135	unkown	United Kingdom
Klebsiella michiganensis	Klebsiella michiganensis	RHBSTW-00909	SAMN15148741	PRJNA605147	Complete	6.60943	55.1524	127	unkown	United Kingdom
Klebsiella michiganensis	Klebsiella michiganensis	SB2908	SAMEA5610066	PRJEB15325	Contig	5.98942	55.7	183	unkown	unkown
Klebsiella michiganensis	Klebsiella michiganensis	SB4934	SAMEA5610064	PRJEB15325	Contig	6.19301	56	84	unkown	unkown
Klebsiella michiganensis	Klebsiella michiganensis	SB9	SAMEA5610065	PRJEB15325	Contig	6.19122	55.7	unkown	unkown	unkown
Klebsiella michiganensis	Klebsiella michiganensis	SCKM020008	SAMN07609115	PRJNA353728	Scaffold	6.36637	55.6	50	Homo sapiens	China
Klebsiella michiganensis	Klebsiella michiganensis	SCKM020040	SAMN07609109	PRJNA353728	Scaffold	6.49872	55.1	92	Homo sapiens	China
Klebsiella michiganensis	Klebsiella michiganensis	SCKM090630	SAMN14379870	PRJNA353728	Contig	6.64195	55	43	unkown	China
Klebsiella michiganensis	Klebsiella michiganensis	SCKM090631	SAMN14379871	PRJNA353728	Contig	6.53462	55.4	43	unkown	China
Klebsiella michiganensis	Klebsiella michiganensis	SCKM090640	SAMN14379872	PRJNA353728	Contig	6.29404	55.2	93	unkown	China
Klebsiella michiganensis	Klebsiella michiganensis	SCKM090647	SAMN14379873	PRJNA353728	Contig	6.33351	55.7	unkown	unkown	China
Klebsiella michiganensis	Klebsiella michiganensis	SCKM090650	SAMN14379875	PRJNA353728	Contig	6.50383	55.7	85	unkown	China
Klebsiella michiganensis	Klebsiella michiganensis	SCPM-O-B-9251	SAMN18437203	PRJNA269675	Contig	5.94263	55.8	unkown	Homo sapiens	Russia
Klebsiella michiganensis	Klebsiella michiganensis	SCPM-O-B-9252	SAMN18437204	PRJNA269675	Contig	5.98542	55.7	82	Homo sapiens	Russia
Klebsiella michiganensis	Klebsiella michiganensis	SCPM-O-B-9255	SAMN18437207	PRJNA269675	Contig	5.94752	55.8	unkown	Homo sapiens	Russia
Klebsiella michiganensis	Klebsiella michiganensis	SDF3	SAMN12211897	PRJNA552487	Contig	5.85561	56	unkown	unkown	USA
Klebsiella michiganensis	Klebsiella michiganensis	SDG3	SAMN12211898	PRJNA552487	Contig	5.85623	56	unkown	unkown	USA
Klebsiella michiganensis	Klebsiella michiganensis	SFB9	SAMEA6506341	PRJEB36448	Contig	6.37508	55.3	95	unkown	unkown
Klebsiella michiganensis	Klebsiella michiganensis	ST170-939742031	SAMN04011463	PRJNA287968	Contig	6.19599	55.7	170	Homo sapiens	South Africa
Klebsiella michiganensis	Klebsiella michiganensis	SurvCare087	SAMN17372009	PRJNA692829	Scaffold	5.96252	55.9	unkown	Homo sapiens	Germany
Klebsiella michiganensis	Klebsiella michiganensis	Survcare124	SAMN17372043	PRJNA692829	Scaffold	5.96584	55.9	unkown	Homo sapiens	Germany
Klebsiella michiganensis	Klebsiella michiganensis	Survcare126	SAMN17372045	PRJNA692829	Scaffold	5.97006	55.9	unkown	Homo sapiens	Germany
Klebsiella michiganensis	Klebsiella michiganensis	Survcare276	SAMN17372164	PRJNA692829	Scaffold	6.17135	56	98	Homo sapiens	Germany
Klebsiella michiganensis	Klebsiella michiganensis	Survcare365	SAMN17373043	PRJNA692829	Scaffold	6.25045	55.6	unkown	Homo sapiens	Germany
Klebsiella michiganensis	Klebsiella michiganensis	Survcare371	SAMN17373049	PRJNA692829	Contig	6.27966	55.7	180	Homo sapiens	Germany
Klebsiella michiganensis	Klebsiella michiganensis	T0101B.F-25	SAMN09981286	PRJNA489090	Contig	6.26622	55.8	unkown	Homo sapiens	USA
Klebsiella michiganensis	Klebsiella michiganensis	THO-011	SAMD00196009	PRJDB9036	Complete	6.04184	55.9961	unkown	Homo sapiens	Japan
Klebsiella michiganensis	Klebsiella michiganensis	UCD-JA29	SAMN04378714	PRJNA307354	Contig	6.14833	55.7	unkown	Homo sapiens	USA
Klebsiella michiganensis	Klebsiella michiganensis	X2-1	SAMN14585699	PRJNA624816	Complete	5.84563	55.8	86	unkown	China
Klebsiella michiganensis	Klebsiella michiganensis	XP-B1	SAMN03840808	PRJNA289043	Contig	6.55569	55.6	43	unkown	China
Klebsiella michiganensis	Klebsiella michiganensis	xz176	SAMN19797155	PRJNA739673	Contig	6.17643	55.8	108	Homo sapiens	China
Klebsiella michiganensis	Klebsiella michiganensis	Y01	SAMN14389595	PRJNA612981	Scaffold	6.25382	55.6	157	Homo sapiens	China
Klebsiella michiganensis	Klebsiella michiganensis	Y14	SAMN14389608	PRJNA612981	Scaffold	5.96249	56	35	Homo sapiens	China
Klebsiella michiganensis	Klebsiella michiganensis	Y16	SAMN14389610	PRJNA612981	Scaffold	5.96114	56	35	Homo sapiens	China
Klebsiella michiganensis	Klebsiella michiganensis	Y18	SAMN14389612	PRJNA612981	Scaffold	5.96181	56	35	Homo sapiens	China
Klebsiella michiganensis	Klebsiella michiganensis	YD358	SAMN07974452	PRJNA416908	Contig	6.66326	55.5	50	Homo sapiens	USA
Klebsiella michiganensis	Klebsiella michiganensis	YDC736-2	SAMN07974482	PRJNA416908	Contig	6.08921	56	unkown	Homo sapiens	USA
Klebsiella michiganensis	Klebsiella michiganensis	ZH142-C	SAMN13943465	PRJNA603881	Contig	6.37702	55.7	183	Homo sapiens	Switzerland
Klebsiella michiganensis	Klebsiella michiganensis	ZLTJD1	SAMN15576906	PRJNA647063	Contig	5.82256	55.9	86	unkown	China
Klebsiella michiganensis	Klebsiella pasteurii	10-5250	SAMN02463898	PRJNA52153	Scaffold	6.12154	55.2	47	Homo sapiens	unkown
Klebsiella michiganensis	Klebsiella pasteurii	132656-17	SAMN12212117	PRJNA543274	Scaffold	6.0226	55.4	47	Homo sapiens	Switzerland
Klebsiella michiganensis	Klebsiella pasteurii	625_KOXY	SAMN03197825	PRJNA267549	Contig	5.89469	55.3	unkown	Homo sapiens	USA
Klebsiella michiganensis	Klebsiella pasteurii	628_KOXY	SAMN03197828	PRJNA267549	Scaffold	5.88434	55.3	unkown	Homo sapiens	USA
Klebsiella michiganensis	Klebsiella pasteurii	ARO112	SAMN13326104	PRJNA590204	Contig	5.91911	55.5	unkown	animals	Portugal
Klebsiella michiganensis	Klebsiella pasteurii	B106	SAMN16425386	PRJNA668866	Complete	6.46612	54.9266	unkown	Homo sapiens	China
Klebsiella michiganensis	Klebsiella pasteurii	CRN-17	SAMN14531569	PRJNA622881	Scaffold	6.0795	55.2	unkown	animals	India
Klebsiella michiganensis	Klebsiella pasteurii	D51	SAMN07793297	PRJNA414542	Contig	6.03084	55.4	unkown	animals	USA
Klebsiella michiganensis	Klebsiella pasteurii	KA98_C	SAMN13301618	PRJNA480723	Contig	6.16103	55.2	unkown	Homo sapiens	Australia
Klebsiella michiganensis	Klebsiella pasteurii	KLO00002	SAMN09400882	PRJNA475751	Contig	6.24561	55.3	193	Homo sapiens	USA
Klebsiella michiganensis	Klebsiella pasteurii	PO2731	SAMN05960896	PRJNA351846	Contig	6.44619	54.7	unkown	Homo sapiens	Nigeria
Klebsiella michiganensis	Klebsiella pasteurii	Sb-24	SAMN18746951	PRJNA722171	Complete	5.91095	55.4174	unkown	unkown	China
Klebsiella michiganensis	Klebsiella grimontii	1037_KOXY	SAMN03197002	PRJNA267549	Scaffold	6.18792	55.6	unkown	Homo sapiens	USA
Klebsiella michiganensis	Klebsiella grimontii	1154_KOXY	SAMN03197110	PRJNA267549	Scaffold	6.24847	55.6	unkown	Homo sapiens	USA
Klebsiella michiganensis	Klebsiella grimontii	1169_SBOY	SAMN03197126	PRJNA267549	Scaffold	6.18483	55.6	unkown	Homo sapiens	USA
Klebsiella michiganensis	Klebsiella grimontii	371_KOXY	SAMN03197562	PRJNA267549	Scaffold	6.00684	55.7	unkown	Homo sapiens	USA
Klebsiella michiganensis	Klebsiella grimontii	375_KOXY	SAMN03197566	PRJNA267549	Scaffold	6.01168	55.7	unkown	Homo sapiens	USA
Klebsiella michiganensis	Klebsiella grimontii	397_KOXY	SAMN03197587	PRJNA267549	Scaffold	6.1532	55.7	unkown	Homo sapiens	USA
Klebsiella michiganensis	Klebsiella grimontii	409_KOXY	SAMN03197599	PRJNA267549	Scaffold	6.03113	55.7	unkown	Homo sapiens	USA
Klebsiella michiganensis	Klebsiella grimontii	452_SSON	SAMN03197644	PRJNA267549	Scaffold	6.08947	55.7	unkown	Homo sapiens	USA
Klebsiella michiganensis	Klebsiella grimontii	636_KOXY	SAMN03197836	PRJNA267549	Scaffold	6.01743	55.5	unkown	Homo sapiens	USA
Klebsiella michiganensis	Klebsiella grimontii	649_KOXY	SAMN03197850	PRJNA267549	Scaffold	5.73887	56	unkown	Homo sapiens	USA
Klebsiella michiganensis	Klebsiella grimontii	AACKY	SAMN09296203	PRJNA474242	Chromosome	5.53772	55.9561	unkown	unkown	Canada
Klebsiella michiganensis	Klebsiella grimontii	D14	SAMN07793233	PRJNA414542	Scaffold	5.95936	55.8	unkown	animals	USA
Klebsiella michiganensis	Klebsiella grimontii	ERR414241-bin-17	SAMEA7847578	PRJEB37358	Contig	5.51625	56.1	186	unkown	Denmark
Klebsiella michiganensis	Klebsiella grimontii	L3_068_122G1_dasL3_068_122G1	SAMN17801301	PRJNA698986	Contig	5.91774	55.9	unkown	Homo sapiens	USA
Klebsiella michiganensis	Klebsiella grimontii	M5al-1	SAMN04858204	PRJNA318538	Contig	5.77985	56	104	unkown	China
Klebsiella michiganensis	Klebsiella grimontii	M5al-2	SAMN02470033	PRJNA174058	Contig	5.8447	56	104	unkown	China
Klebsiella michiganensis	Klebsiella grimontii	MGYG-HGUT-00093	SAMEA5849594	PRJEB33885	Scaffold	6.21287	55.6	unkown	unkown	United Kingdom
Klebsiella michiganensis	Klebsiella grimontii	SA2-1	SAMN02800923	PRJNA248712	Contig	6.07324	55.9	unkown	plants	China
Klebsiella michiganensis	Klebsiella grimontii	SA2-2	SAMN02213857	PRJNA209576	Contig	5.76208	55.9	unkown	plants	unkown
Klebsiella michiganensis	unkown	RC10	SAMN03431443	PRJNA278789	Complete	5.10763	54.9	unkown	unkown	China
